# Supplementary material for: Evolutionary divergence in the fungal response to fluconazole revealed by soft clustering
Source: Genome Biol. 2010 Jul 23;11(7):R77. doi: 10.1186/gb-2010-11-7-r77 (PMC2926788; doi:10.1186/gb-2010-11-7-r77)
Supplement: Additional file 2 — Supplementary Table S1. [file gb-2010-11-7-r77-S2.XLSX]

## Sheet: Clusters_All
Cluster1	Cluster2	Cluster3	Cluster4	Cluster5	Cluster6	Cluster7	Cluster8	Cluster9	Cluster10	Cluster11	Cluster12	Cluster13	Cluster14	Cluster15	Cluster16	Cluster17
CAGL0A00209g	CAGL0A02255g	CAGL0A00341g	CAGL0A01199g	CAGL0B03839g	CAGL0A00429g	CAGL0A00275g	CAGL0A01804g	CAGL0I10791g	CAGL0A01562g	CAGL0A01023g	CAGL0B02794g	CAGL0D00396g	CAGL0B01012g	CAGL0A02233g	CAGL0K08338g	CAGL0A00231g
CAGL0A00605g	CAGL0B00990g	CAGL0A01001g	CAGL0A02046g	CAGL0D06402g	CAGL0A01089g	CAGL0A03300g	CAGL0A03212g	KLLA0A11066g	CAGL0A01606g	CAGL0B00462g	CAGL0F08085g	CAGL0D04708g	CAGL0D05918g	CAGL0A03366g	KLLA0A09779g	CAGL0A01111g
CAGL0A01221g	CAGL0B02838g	CAGL0A01584g	CAGL0A02321g	CAGL0F02431g	CAGL0B00946g	CAGL0A03388g	CAGL0B00616g	KLLA0B02959g	CAGL0A02816g	CAGL0B03663g	CAGL0G02189g	CAGL0E01727g	CAGL0D05940g	CAGL0B00902g	KLLA0B02376g	CAGL0A01650g
CAGL0A01364g	CAGL0B02970g	CAGL0A01672g	CAGL0B01507g	CAGL0G02585g	CAGL0B04323g	CAGL0A03674g	CAGL0B00792g	KLLA0B03564g	CAGL0A02926g	CAGL0C01133g	CAGL0H04983g	CAGL0E04840g	CAGL0E04334g	CAGL0B03619g	KLLA0B05291g	CAGL0A01716g
CAGL0A01782g	CAGL0C01595g	CAGL0A01760g	CAGL0B02519g	CAGL0L06094g	CAGL0C00209g	CAGL0A04521g	CAGL0B01397g	KLLA0B11528g	CAGL0A03322g	CAGL0C02387g	CAGL0H07887g	CAGL0F04917g	CAGL0F01793g	CAGL0C00110g	KLLA0B09482g	CAGL0A01738g
CAGL0A02431g	CAGL0C03443g	CAGL0A02145g	CAGL0C05115g	KLLA0B12650g	CAGL0D01474g	CAGL0A04587g	CAGL0B01881g	KLLA0B11968g	CAGL0A04081g	CAGL0C04169g	CAGL0I04444g	CAGL0F06501g	CAGL0F08767g	CAGL0C01243g	KLLA0D03520g	CAGL0A01826g
CAGL0A02695g	CAGL0D05280g	CAGL0A02475g	CAGL0F01727g	KLLA0C01276g	CAGL0D04114g	CAGL0B01232g	CAGL0B03927g	KLLA0B14498g	CAGL0A04411g	CAGL0C04961g	CAGL0K10164g	CAGL0F09251g	CAGL0J03916g	CAGL0C02211g	KLLA0E04631g	CAGL0A02024g
CAGL0A03234g	CAGL0E01837g	CAGL0A02882g	CAGL0F08041g	KLLA0D07634g	CAGL0F08437g	CAGL0B03091g	CAGL0B04169g	KLLA0C01001g	CAGL0A04499g	CAGL0D00594g	CAGL0K10340g	CAGL0G04565g	CAGL0K03355g	CAGL0C02321g	KLLA0E05203g	CAGL0A02299g
CAGL0A03949g	CAGL0E03201g	CAGL0A02970g	CAGL0G01540g	KLLA0D10439g	CAGL0F08965g	CAGL0B03641g	CAGL0B04235g	KLLA0C04477g	CAGL0A04829g	CAGL0D00814g	CAGL0L00429g	CAGL0H04037g	CAGL0K04477g	CAGL0C02365g	KLLA0E18700g	CAGL0A02552g
CAGL0B02211g	CAGL0E04004g	CAGL0A03102g	CAGL0G03157g	KLLA0D14685g	CAGL0G00594g	CAGL0B03949g	CAGL0B04433g	KLLA0C07865g	CAGL0B00704g	CAGL0D02244g	CAGL0L06138g	CAGL0H10076g	CAGL0L10714g	CAGL0C04136g	KLLA0F01551g	CAGL0A03927g
CAGL0B03443g	CAGL0F04125g	CAGL0A03806g	CAGL0I09592g	KLLA0E07854g	CAGL0G04499g	CAGL0C02805g	CAGL0C02915g	KLLA0C09174g	CAGL0B00924g	CAGL0D03454g	CAGL0M12188g	CAGL0J05192g	KLLA0F06336g	CAGL0C04323g	KLLA0F16170g	CAGL0A04169g
CAGL0B03685g	CAGL0F06875g	CAGL0A04609g	CAGL0J10010g	KLLA0E09229g	CAGL0H01661g	CAGL0C03575g	CAGL0C03289g	KLLA0C19503g	CAGL0B01243g	CAGL0D04488g	KLLA0A00154g	CAGL0J08074g	KLLA0F15202g	CAGL0C04411g	KLLA0F24728g	CAGL0A04367g
CAGL0B03861g	CAGL0F07029g	CAGL0B00572g	CAGL0M05687g	KLLA0E10230g	CAGL0H04081g	CAGL0D01298g	CAGL0C03369	KLLA0D04818g	CAGL0B01265g	CAGL0D05544g	KLLA0A04906g	CAGL0J10494g	YBL071C	CAGL0D01320g		CAGL0A04389g
CAGL0C00363g	CAGL0G01903g	CAGL0B02145g	CAGL0M05797g	KLLA0E15092g	CAGL0H04653g	CAGL0D04290g	CAGL0C03421g	KLLA0D05225g	CAGL0B01353g	CAGL0E00341g	KLLA0A10417g	CAGL0K07458g	YDL096C	CAGL0D01562g		CAGL0A04675g
CAGL0C01881g	CAGL0H02101g	CAGL0B02365g	CAGL0M06589g	KLLA0E19811g	CAGL0H04939g	CAGL0D05214g	CAGL0C03740g	KLLA0E00506g	CAGL0B01991g	CAGL0E02211g	KLLA0B00187g	CAGL0K11484g	YDL187C	CAGL0D01606g		CAGL0B00286g
CAGL0C02409g	CAGL0H02695g	CAGL0B03047g	CAGL0M11110g	KLLA0F01595g	CAGL0H08844g	CAGL0D05720g	CAGL0C04235g	KLLA0E12969g	CAGL0B02057g	CAGL0E06380g	KLLA0B11407g	CAGL0L07018g	YER044C	CAGL0D02662g		CAGL0B01078g
CAGL0C02651g	CAGL0H03971g	CAGL0B03069g	CAGL0M12496g	KLLA0F02728g	CAGL0I00286g	CAGL0D06160g	CAGL0C04587g	KLLA0E18370g	CAGL0B02343g	CAGL0F04631g	KLLA0C00176g	CaglfMp05	YER156C	CAGL0D05170g		CAGL0B01793g
CAGL0C03069g	CAGL0H07337g	CAGL0B03465g	CAGL0M12507g	KLLA0F03256g	CAGL0I02970g	CAGL0D06534g	CAGL0C04917g	KLLA0E20493g	CAGL0B02387g	CAGL0F05137g	KLLA0D00187g	CaglfMp08	YGR060W	CAGL0D05434g		CAGL0B02123g
CAGL0C03201g	CAGL0I01276g	CAGL0B03509g	KLLA0B00473g	KLLA0F18260g	CAGL0I07139g	CAGL0E03355g	CAGL0D02090g	KLLA0E22264g	CAGL0B02739g	CAGL0F06831g	KLLA0E24156g	KLLA0B05511g	YGR177C	CAGL0E00803g		CAGL0B02255g
CAGL0C05181g	CAGL0I02530g	CAGL0B03597g	KLLA0C04994g	KLLA0F19382g	CAGL0J00297g	CAGL0E03938g	CAGL0D02178g	KLLA0E23144g	CAGL0B02761g	CAGL0F07293g	KLLA0E24893g	KLLA0C18975g	YHR007C	CAGL0E01881g		CAGL0B02277g
CAGL0C05423g	CAGL0I04994g	CAGL0B03993g	KLLA0C09218g	KLLA0F20900g	CAGL0J08415g	CAGL0E04092g	CAGL0D05236g	KLLA0F05687g	CAGL0C00693g	CAGL0F08701g	KLLA0E24915g	KLLA0D17666g	YIL165C	CAGL0E02145g		CAGL0B02717g
CAGL0C05599g	CAGL0I05060g	CAGL0C01639g	KLLA0C19162g	KLLA0F20988g	CAGL0J10824g	CAGL0E05456g	CAGL0D06468g	KLLA0F14575g	CAGL0C00781g	CAGL0F09141g	KLLA0E24937g	Q0110	YJR116W	CAGL0E03025g		CAGL0B02860g
CAGL0D00154g	CAGL0I07249g	CAGL0C01705g	KLLA0E08107g	KLLA0F21010g	CAGL0K03575g	CAGL0E06666g	CAGL0D06490g	KLLA0F17589g	CAGL0C02629g	CAGL0G00396g	KLLA0E24959g	Q0115	YLR056W	CAGL0E03652g		CAGL0B02882g
CAGL0D01188g	CAGL0I08503g	CAGL0C02255g	KLLA0E17479g	YFL014W	CAGL0K03663g	CAGL0E06688g	CAGL0E00759g	KLLA0F18150g	CAGL0C02673g	CAGL0G00836g	KLLA0F00220g	Q0130	YNL053W	CAGL0F01749g		CAGL0B02992g
CAGL0D02112g	CAGL0I09108g	CAGL0C04389g	KLLA0E17941g		CAGL0K03927g	CAGL0F01573g	CAGL0E01155g	KLLA0F19096g	CAGL0C02981g	CAGL0G02035g	KLLA0F04950g	Q0160	YNR071C	CAGL0F02761g		CAGL0B03003g
CAGL0D02948g	CAGL0I09702g	CAGL0C04433g	KLLA0E19987g		CAGL0K12100g	CAGL0F04169g	CAGL0E01243g	KLLA0F20636g	CAGL0C03245g	CAGL0G02101g	KLLA0F06138g	YAL056C-A	YOR060C	CAGL0F07513g		CAGL0B03289g
CAGL0D03850g	CAGL0J06402g	CAGL0C05093g	KLLA0F03377g		CAGL0K12760g	CAGL0F04499g	CAGL0E02013g	KLLA0F21186g	CAGL0C04763g	CAGL0G03949g	KLLA0F09427g	YAR066W	YOR081C	CAGL0F07975g		CAGL0B04367g
CAGL0D03894g	CAGL0J08316g	CAGL0C05533g	KLLA0F04037g		CAGL0L03828g	CAGL0F06941g	CAGL0E02717g	YBR296C	CAGL0C05335g	CAGL0G04433g	YAL044C	YAR073W	YOR237W	CAGL0F08195g		CAGL0C00275g
CAGL0D04576g	CAGL0J09240g	CAGL0D00286g	KLLA0F04257g		CAGL0L07480g	CAGL0F07557g	CAGL0E02937g	YLL062C	CAGL0D00418g	CAGL0G08217g	YBR072W	YBL111C	YPL261C	CAGL0F08745g		CAGL0C00319g
CAGL0D05566g	CAGL0K01771g	CAGL0D01892g	KLLA0F04279g		CAGL0L08668g	CAGL0F08415g	CAGL0E05874g	YPL274W	CAGL0D00616g	CAGL0G09977g	YDR171W	YBR033W		CAGL0G01738g		CAGL0C01111g
CAGL0D06138g	CAGL0K06677g	CAGL0D02750g	KLLA0F19888g		CAGL0L09251g	CAGL0F09031g	CAGL0E06292g		CAGL0D00946g	CAGL0H00682g	YER103W	YBR065C		CAGL0G03883g		CAGL0C01397g
CAGL0D06270g	CAGL0K07788g	CAGL0D03806g	KLLA0F21208g		CAGL0L10692g	CAGL0G01144g	CAGL0E06336g		CAGL0D01056g	CAGL0H02123g	YMR158W-A	YBR085W		CAGL0G05830g		CAGL0C01749g
CAGL0D06292g	CAGL0K08800g	CAGL0D04092g	KLLA0F24882g		CAGL0L11550g	CAGL0G02431g	CAGL0F00561g		CAGL0D01628g	CAGL0H03135g		YBR113W		CAGL0G06006g		CAGL0C01771g
CAGL0E00583g	CAGL0K10978g	CAGL0D04422g	YAR071W		CAGL0M03465g	CAGL0G02717g	CAGL0F00715g		CAGL0D01694g	CAGL0H05555g		YBR285W		CAGL0G09691g		CAGL0C01793g
CAGL0E00627g	CAGL0L02079g	CAGL0D04510g	YBL052C		CAGL0M04191g	CAGL0G03113g	CAGL0F01661g		CAGL0D02046g	CAGL0H06215g		YBR298C		CAGL0G10197g		CAGL0C02519g
CAGL0E01045g	CAGL0L02321g	CAGL0D04620g	YBR092C		CAGL0M06963g	CAGL0G03377g	CAGL0F02035g		CAGL0D02882g	CAGL0H07161g		YCL001W-A		CAGL0H02387g		CAGL0C02893g
CAGL0E02057g	CAGL0L13354g	CAGL0D04686g	YBR238C		CAGL0M07612g	CAGL0G03795g	CAGL0F02299g		CAGL0D03036g	CAGL0H07535g		YCL025C		CAGL0H03619g		CAGL0C03113g
CAGL0E02123g	CAGL0M00374g	CAGL0D05104g	YBR271W		CAGL0M07656g	CAGL0G04521g	CAGL0F02519g		CAGL0D03322g	CAGL0H08580g		YCL066W		CAGL0H05599g		CAGL0C04114g
CAGL0E02431g	CAGL0M01870g	CAGL0D06226g	YDL038C		CAGL0M11506g	CAGL0G06644g	CAGL0F02849g		CAGL0D03652g	CAGL0H08756g		YCL067C		CAGL0H09834g		CAGL0C04543g
CAGL0E02497g	CAGL0M03377g	CAGL0D06644g	YDL039C		CaglfMp10	CAGL0G06776g	CAGL0F03047g		CAGL0D03674g	CAGL0H09394g		YCR039C		CAGL0H09856g		CAGL0C05027g
CAGL0E03135g	CAGL0M05995g	CAGL0E00165g	YDR222W		KLLA0A01738g	CAGL0G08107g	CAGL0F05577g		CAGL0D04004g	CAGL0H09482g		YCR040W		CAGL0I01408g		CAGL0C05071g
CAGL0E03179g	CAGL0M12551g	CAGL0E00187g	YEL045C		KLLA0A05071g	CAGL0G09273g	CAGL0F06039g		CAGL0D04026g	CAGL0H10538g		YCR064C		CAGL0I05610g		CAGL0C05445g
CAGL0E03454g	CaglfMp11	CAGL0E00671g	YGR126W		KLLA0A06446g	CAGL0H00847g	CAGL0F06809g		CAGL0D04136g	CAGL0I00682g		YCR096C		CAGL0I06270g		CAGL0C05555g
CAGL0E03740g	KLLA0A05346g	CAGL0E01529g	YHR020W		KLLA0A06534g	CAGL0H02145g	CAGL0F09075g		CAGL0D04752g	CAGL0I00726g		YDL013W		CAGL0I08591g		CAGL0D00176g
CAGL0E04906g	KLLA0A05544g	CAGL0E02035g	YHR030C		KLLA0B08085g	CAGL0H02255g	CAGL0G01056g		CAGL0D04972g	CAGL0I00880g		YDL201W		CAGL0I09284g		CAGL0D00198g
CAGL0E05104g	KLLA0A06996g	CAGL0E02695g	YHR215W		KLLA0B10153g	CAGL0H02871g	CAGL0G01991g		CAGL0D05346g	CAGL0I03168g		YDL211C		CAGL0I10010g		CAGL0D00462g
CAGL0E05126g	KLLA0A09185g	CAGL0E02915g	YIL082W		KLLA0B10175g	CAGL0H04521g	CAGL0G02409g		CAGL0D06314g	CAGL0I04290g		YDR030C		CAGL0I10923g		CAGL0D00748g
CAGL0E06248g	KLLA0A11011g	CAGL0E03784g	YJL107C		KLLA0C11055g	CAGL0H04631g	CAGL0G03179g		CAGL0D06380g	CAGL0I06050g		YDR136C		CAGL0J04268g		CAGL0D00770g
CAGL0E06644g	KLLA0B04884g	CAGL0E03850g	YJL139C		KLLA0C12265g	CAGL0H04895g	CAGL0G03443g		CAGL0E01287g	CAGL0I07425g		YDR193W		CAGL0J04554g		CAGL0D00990g
CAGL0F00209g	KLLA0B06347g	CAGL0E03894g	YJL212C		KLLA0C17490g	CAGL0H05533g	CAGL0G04609g		CAGL0E01507g	CAGL0I07887g		YDR204W		CAGL0J05390g		CAGL0D01584g
CAGL0F00891g	KLLA0B06413g	CAGL0E03916g	YJR147W		KLLA0C18513g	CAGL0H08173g	CAGL0G04763g		CAGL0E01661g	CAGL0J01507g		YDR268W		CAGL0J05830g		CAGL0D02530g
CAGL0F01617g	KLLA0B07689g	CAGL0E04356g	YLR084C		KLLA0D08712g	CAGL0H08283g	CAGL0G04983g		CAGL0E01705g	CAGL0J03278g		YDR273W		CAGL0J07084g		CAGL0D02794g
CAGL0F02585g	KLLA0B11880g	CAGL0E04466g	YLR106C		KLLA0D10505g	CAGL0H08866g	CAGL0G05632g		CAGL0E01991g	CAGL0J03674g		YDR342C		CAGL0J09020g		CAGL0D03542g
CAGL0F04543g	KLLA0B14883g	CAGL0E04554g	YLR196W		KLLA0D11242g	CAGL0I00792g	CAGL0G05720g		CAGL0E02079g	CAGL0K00363g		YDR369C		CAGL0J09416g		CAGL0D03608g
CAGL0F04565g	KLLA0C00935g	CAGL0E04972g	YMR243C		KLLA0D12056g	CAGL0I01342g	CAGL0G05742g		CAGL0E02409g	CAGL0K01353g		YDR460W		CAGL0J10604g		CAGL0D04246g
CAGL0F05027g	KLLA0C01496g	CAGL0E05192g	YNL036W		KLLA0E09548g	CAGL0I03388g	CAGL0G05940g		CAGL0E02981g	CAGL0K02431g		YDR485C		CAGL0K00913g		CAGL0D04356g
CAGL0F05665g	KLLA0C01738g	CAGL0E05214g	YNL179C		KLLA0E17523g	CAGL0I05324g	CAGL0G06798g		CAGL0E03520g	CAGL0K02827g		YDR488C		CAGL0K04279g		CAGL0D05148g
CAGL0F05797g	KLLA0C06699g	CAGL0E05566g	YNL201C		KLLA0F08855g	CAGL0I05852g	CAGL0G07843g		CAGL0E03630g	CAGL0K07073g		YEL021W		CAGL0K04499g		CAGL0D05632g
CAGL0F06347g	KLLA0C06743g	CAGL0E05632g	YNR008W		KLLA0F15224g	CAGL0I06248g	CAGL0G08580g		CAGL0E03696g	CAGL0K07502g		YEL029C		CAGL0K05027g		CAGL0D06424g
CAGL0F06479g	KLLA0C08063g	CAGL0E05786g	YOL059W		KLLA0F17160g	CAGL0I06743g	CAGL0G08844g		CAGL0E04312g	CAGL0K10120g		YEL041W		CAGL0K05203g		CAGL0E00715g
CAGL0F06545g	KLLA0C08866g	CAGL0E06116g	YOL080C		KLLA0F19756g	CAGL0I07293g	CAGL0G09042g		CAGL0E04774g	CAGL0K11066g		YER014C-A		CAGL0K05467g		CAGL0E00891g
CAGL0F07073g	KLLA0C14432g	CAGL0E06138g	YOR203W		KLLA0F23672g	CAGL0I08987g	CAGL0G09108g		CAGL0E04884g	CAGL0K11638g		YER038C		CAGL0K09350g		CAGL0E01309g
CAGL0F07535g	KLLA0D00462g	CAGL0E06402g	YOR302W		YBR014C	CAGL0I10098g	CAGL0H00330g		CAGL0E05962g	CAGL0L01991g		YER065C		CAGL0L06292g		CAGL0E01397g
CAGL0F08591g	KLLA0D06479g	CAGL0E06512g	YOR303W		YBR066C	CAGL0I10340g	CAGL0H00935g		CAGL0E06028g	CAGL0L02761g		YFL011W		CAGL0L06666g		CAGL0E01793g
CAGL0G00220g	KLLA0D09999g	CAGL0F00649g	YPL043W		YCL038C	CAGL0J00275g	CAGL0H03377g		CAGL0F01639g	CAGL0L05346g		YFR012W-A		CAGL0L08426g		CAGL0E02255g
CAGL0G01320g	KLLA0D11352g	CAGL0F01463g	YPL265W		YCR005C	CAGL0J01089g	CAGL0H04917g		CAGL0F01815g	CAGL0L07040g		YGL165C		CAGL0L09999g		CAGL0E02651g
CAGL0G03575g	KLLA0D17842g	CAGL0F03267g	YPR201W		YDR044W	CAGL0J01727g	CAGL0H05379g		CAGL0F02805g	CAGL0L07392g		YGL194C		CAGL0L11902g		CAGL0E03157g
CAGL0G03861g	KLLA0D17930g	CAGL0F03707g			YDR502C	CAGL0J01771g	CAGL0H05709g		CAGL0F02893g	CAGL0L07590g		YGL213C		CAGL0M01760g		CAGL0E03267g
CAGL0G04917g	KLLA0D18909g	CAGL0F04521g			YDR543C	CAGL0J02530g	CAGL0H06017g		CAGL0F03157g	CAGL0L08844g		YGR144W		CAGL0M03839g		CAGL0E05082g
CAGL0G05049g	KLLA0E01023g	CAGL0F04697g			YER011W	CAGL0J04048g	CAGL0H07975g		CAGL0F03443g	CAGL0L10648g		YGR269W		CAGL0M06347g		CAGL0E05148g
CAGL0G05654g	KLLA0E05830g	CAGL0F06259g			YER158C	CAGL0J04224g	CAGL0H08778g		CAGL0F04213g	CAGL0L12056g		YGR291C		CAGL0M07403g		CAGL0E05610g
CAGL0G07799g	KLLA0E06743g	CAGL0F06897g			YFL065C	CAGL0J04444g	CAGL0H09064g		CAGL0F04741g	CAGL0L12496g		YHL020C		CAGL0M07634g		CAGL0E06072g
CAGL0G08624g	KLLA0E07546g	CAGL0F07095g			YGL001C	CAGL0J05346g	CAGL0H09812g		CAGL0F04829g	CAGL0L12518g		YHR059W		CAGL0M08822g		CAGL0E06358g
CAGL0G09625g	KLLA0E11231g	CAGL0F07359g			YGL012W	CAGL0J06864g	CAGL0I00748g		CAGL0F05049g	CAGL0M00704g		YHR092C		CAGL0M11902g		CAGL0F00363g
CAGL0H00715g	KLLA0E14256g	CAGL0F08019g			YGR049W	CAGL0J07062g	CAGL0I02178g		CAGL0F05489g	CAGL0M05181g		YHR126C		CAGL0M11990g		CAGL0F00605g
CAGL0H01243g	KLLA0E14278g	CAGL0F08151g			YGR175C	CAGL0J09350g	CAGL0I02926g		CAGL0F05533g	CAGL0M06787g		YHR160C		CAGL0M12969g		CAGL0F01485g
CAGL0H01771g	KLLA0E16357g	CAGL0F08217g			YHL049C	CAGL0J09680g	CAGL0I04664g		CAGL0F05555g	CAGL0M08580g		YHR189W		CAGL0M13717g		CAGL0F02563g
CAGL0H03311g	KLLA0E19151g	CAGL0F08547g			YHR039C	CAGL0J09966g	CAGL0I05082g		CAGL0F06369g	CAGL0M11088g		YHR214W		CAGL0M14047g		CAGL0F04279g
CAGL0H03531g	KLLA0E19393g	CAGL0F08723g			YHR039C-A	CAGL0J10406g	CAGL0I06006g		CAGL0F07799g	CAGL0M12078g		YHR216W		CaglfMp03		CAGL0F04411g
CAGL0H04191g	KLLA0E19723g	CAGL0F09097g			YHR042W	CAGL0K00781g	CAGL0I07667g		CAGL0F07997g	CAGL0M13387g		YHR218W		CaglfMp09		CAGL0F04719g
CAGL0H06919g	KLLA0F04015g	CAGL0G00198g			YHR045W	CAGL0K01507g	CAGL0I08789g		CAGL0F08239g	IPF_15324		YIL058W		KLLA0A03201g		CAGL0F04785g
CAGL0H07623g	KLLA0F07557g	CAGL0G00462g			YHR072W	CAGL0K03905g	CAGL0I09152g		CAGL0F08305g	KLLA0B00605g		YIL100W		KLLA0A06127g		CAGL0F04895g
CAGL0H08624g	KLLA0F07579g	CAGL0G01034g			YJL105W	CAGL0K04191g	CAGL0I10274g		CAGL0F08481g	KLLA0C06545g		YIR039C		KLLA0A11396g		CAGL0F06655g
CAGL0H10340g	KLLA0F08107g	CAGL0G01474g			YJR151C	CAGL0K05533g	CAGL0J00957g		CAGL0F08811g	KLLA0D04092g		YJL037W		KLLA0A11748g		CAGL0F07117g
CAGL0H10560g	KLLA0F09790g	CAGL0G02453g			YKL195W	CAGL0K05863g	CAGL0J01573g		CAGL0G00286g	KLLA0D04158g		YJL116C		KLLA0B00165g		CAGL0F08327g
CAGL0I00220g	KLLA0F09933g	CAGL0G02739g			YKL221W	CAGL0K06787g	CAGL0J02508g		CAGL0G00550g	KLLA0D07744g		YJL135W		KLLA0B00209g		CAGL0F08371g
CAGL0I00352g	KLLA0F11165g	CAGL0G02827g			YKR091W	CAGL0K08668g	CAGL0J03212g		CAGL0G00682g	KLLA0D16412g		YJL156W-A		KLLA0B00308g		CAGL0G00242g
CAGL0I01166g	KLLA0F12056g	CAGL0G03267g			YLL058W	CAGL0K10494g	CAGL0J03740g		CAGL0G00858g	KLLA0E03938g		YJL219W		KLLA0C00154g		CAGL0G01122g
CAGL0I03014g	KLLA0F15037g	CAGL0G03289g			YLR100W	CAGL0K11000g	CAGL0J05984g		CAGL0G01452g	KLLA0E05522g		YJR106W		KLLA0C18117g		CAGL0G01408g
CAGL0I04268g	KLLA0F16753g	CAGL0G03927g			YLR219W	CAGL0K11022g	CAGL0J06908g		CAGL0G01562g	KLLA0F02816g		YKL023W		KLLA0D00165g		CAGL0G02277g
CAGL0I05236g	KLLA0F17182g	CAGL0G03993g			YLR297W	CAGL0K12210g	CAGL0J07766g		CAGL0G01947g	KLLA0F24420g		YKL037W		KLLA0D01639g		CAGL0G02673g
CAGL0I06292g	KLLA0F18194g	CAGL0G04631g			YML008C	CAGL0K12276g	CAGL0J08844g		CAGL0G02343g	Q0065		YKL059C		KLLA0D07766g		CAGL0G02695g
CAGL0I06644g	KLLA0F18843g	CAGL0G04829g			YML075C	CAGL0K12430g	CAGL0J09614g		CAGL0G03223g	Q0297		YKL088W		KLLA0D17556g		CAGL0G02893g
CAGL0I06688g	KLLA0F20856g	CAGL0G05566g			YMR015C	CAGL0K13024g	CAGL0J10032g		CAGL0G03597g	YAL045C		YKL215C		KLLA0D17578g		CAGL0G03047g
CAGL0I06710g	KLLA0F20878g	CAGL0G05984g			YMR020W	CAGL0L00671g	CAGL0J11242g		CAGL0G04015g	YAL047C		YKR014C		KLLA0D17688g		CAGL0G03509g
CAGL0I06853g	KLLA0F21736g	CAGL0G06402g			YMR134W	CAGL0L02937g	CAGL0J11352g		CAGL0G04719g	YAR030C		YLL003W		KLLA0D17710g		CAGL0G03729g
CAGL0I07601g	KLLA0F23397g	CAGL0G06864g			YMR202W	CAGL0L04664g	CAGL0K01551g		CAGL0G04939g	YAR047C		YLL052C		KLLA0D17776g		CAGL0G04081g
CAGL0I07953g	KLLA0F27225g	CAGL0G08019g			YMR251W-A	CAGL0L05654g	CAGL0K01683g		CAGL0G05203g	YBL035C		YLL060C		KLLA0D17820g		CAGL0G04675g
CAGL0I08041g	KLLA0F27819g	CAGL0G09064g			YMR317W	CAGL0L05676g	CAGL0K01859g		CAGL0G05588g	YBL053W		YLL063C		KLLA0D17864g		CAGL0G04741g
CAGL0I08415g	KllafMp01	CAGL0G09757g			YNL069C	CAGL0L05918g	CAGL0K01969g		CAGL0G06622g	YBL105C		YLR030W		KLLA0D17908g		CAGL0G05027g
CAGL0I08613g	YBR067C	CAGL0H00110g			YNL111C	CAGL0L07546g	CAGL0K05555g		CAGL0G06842g	YBR073W		YLR072W		KLLA0D19987g		CAGL0G05357g
CAGL0I10472g	YBR169C	CAGL0H00594g			YNL178W	CAGL0L10164g	CAGL0K06105g		CAGL0G07689g	YBR116C		YLR124W		KLLA0E02574g		CAGL0G05511g
CAGL0J00165g	YDR258C	CAGL0H02849g			YNL280C	CAGL0L10868g	CAGL0K06589g		CAGL0G07931g	YBR131W		YLR214W		KLLA0E20163g		CAGL0G05764g
CAGL0J00495g	YDR322C-A	CAGL0H02959g			YOL162W	CAGL0L11462g	CAGL0K07007g		CAGL0G08129g	YBR152W		YLR218C		KLLA0E24024g		CAGL0G06732g
CAGL0J01287g	YEL011W	CAGL0H03245g			YOR321W	CAGL0L11572g	CAGL0K07634g		CAGL0G08338g	YBR188C		YLR407W		KLLA0F12078g		CAGL0G06930g
CAGL0J01485g	YEL039C	CAGL0H03751g			YPL156C	CAGL0M02629g	CAGL0K07700g		CAGL0G08448g	YBR292C		YLR412W		KLLA0F12276g		CAGL0G07623g
CAGL0J02354g	YFR053C	CAGL0H03795g			YPL272C	CAGL0M02695g	CAGL0K08602g		CAGL0G08668g	YCL055W		YML020W		KLLA0F15906g		CAGL0G07711g
CAGL0J02992g	YGR244C	CAGL0H03993g			YPR203W	CAGL0M03487g	CAGL0K09020g		CAGL0G09449g	YCR097W		YML087C		KLLA0F18722g		CAGL0G08712g
CAGL0J03630g	YGR248W	CAGL0H04851g				CAGL0M03641g	CAGL0K10604g		CAGL0G09537g	YCR101C		YML090W		KLLA0F18788g		CAGL0G08954g
CAGL0J04290g	YHR140W	CAGL0H05159g				CAGL0M04213g	CAGL0K11748g		CAGL0H00506g	YDL016C		YMR075C-A		KLLA0F24508g		CAGL0G09020g
CAGL0J06622g	YJL130C	CAGL0H05577g				CAGL0M04477g	CAGL0K13002g		CAGL0H00737g	YDL105W		YMR104C		Q0045		CAGL0H00418g
CAGL0J07568g	YJL144W	CAGL0H06413g				CAGL0M05621g	CAGL0L00583g		CAGL0H01045g	YDL114W-A		YMR224C		Q0055		CAGL0H00572g
CAGL0J08327g	YJL194W	CAGL0H07997g				CAGL0M08096g	CAGL0L03806g		CAGL0H01111g	YDL123W		YMR269W		Q0182		CAGL0H00704g
CAGL0J08437g	YJL196C	CAGL0H10054g				CAGL0M08624g	CAGL0L03846		CAGL0H01177g	YDL146W		YNL014W		Q0250		CAGL0H00781g
CAGL0J09306g	YKR039W	CAGL0H10142g				CAGL0M10241g	CAGL0L04114g		CAGL0H01287g	YDL158C		YNL116W		YAL001C		CAGL0H00825g
CAGL0J09592g	YLL026W	CAGL0H10450g				CAGL0M10637g	CAGL0L05170g		CAGL0H01529g	YDL196W		YNL173C		YBL098W		CAGL0H02519g
CAGL0J10230g	YLL046C	CAGL0I00550g				CAGL0M11594g	CAGL0L05500g		CAGL0H03663g	YDL216C		YNL205C		YBR056W		CAGL0H03289g
CAGL0J10450g	YMR250W	CAGL0I01364g				CAGL0M11682g	CAGL0L07766g		CAGL0H04477g	YDL239C		YNL222W		YBR183W		CAGL0H03883g
CAGL0J11176g	YOL101C	CAGL0I01650g				CAGL0M11704g	CAGL0L08998g		CAGL0H04741g	YDR094W		YNL235C		YCL030C		CAGL0H04301g
CAGL0K00110g	YPL240C	CAGL0I01980g				KLLA0A00803g	CAGL0L10758g		CAGL0H05005g	YDR099W		YNR020C		YDL023C		CAGL0H04455g
CAGL0K00935g		CAGL0I02948g				KLLA0A01265g	CAGL0L10780g		CAGL0H05313g	YDR113C		YNR057C		YDR019C		CAGL0H05445g
CAGL0K01529g		CAGL0I03498g				KLLA0A01298g	CAGL0L10978g		CAGL0H05687g	YDR146C		YNR065C		YDR077W		CAGL0H05643g
CAGL0K02497g		CAGL0I03586g				KLLA0A01628g	CAGL0L11638g		CAGL0H06633g	YDR153C		YNR072W		YDR178W		CAGL0H05775g
CAGL0K03883g		CAGL0I04048g				KLLA0A02321g	CAGL0L12100g		CAGL0H06721g	YDR169C		YOL152W		YDR343C		CAGL0H06259g
CAGL0K04521g		CAGL0I04224g				KLLA0A02585g	CAGL0L12892g		CAGL0H07447g	YDR181C		YOR083W		YDR379C-A		CAGL0H06369g
CAGL0K05643g		CAGL0I04378g				KLLA0A02871g	CAGL0L13046g		CAGL0H07843g	YDR259C		YOR139C		YDR406W		CAGL0H06611g
CAGL0K06545g		CAGL0I04752g				KLLA0A03025g	CAGL0M01210g		CAGL0H09130g	YDR310C		YOR160W		YDR518W		CAGL0H06699g
CAGL0K06963g		CAGL0I06094g				KLLA0A03267g	CAGL0M01716g		CAGL0H09196g	YDR376W		YOR191W		YER061C		CAGL0H07029g
CAGL0K07524g		CAGL0I07711g				KLLA0A04884g	CAGL0M02717g		CAGL0H09504g	YDR396W		YOR331C		YER067W		CAGL0H07227g
CAGL0K07854g		CAGL0I07733g				KLLA0A05181g	CAGL0M04719g		CAGL0H09636g	YDR484W		YOR366W		YER091C		CAGL0H07359g
CAGL0K08074g		CAGL0I08547g				KLLA0A05225g	CAGL0M04829g		CAGL0H10164g	YDR487C		YOR388C		YER188W		CAGL0H07491g
CAGL0K08206g		CAGL0I09614g				KLLA0A05731g	CAGL0M05775g		CAGL0H10274g	YEL064C		YPL033C		YFR017C		CAGL0H08327g
CAGL0K08228g		CAGL0I09724g				KLLA0A05753g	CAGL0M06853g		CAGL0I00528g	YER032W		YPL051W		YGL026C		CAGL0H08712g
CAGL0K08492g		CAGL0I09878g				KLLA0A05841g	CAGL0M07227g		CAGL0I01430g	YER098W		YPL108W		YGL117W		CAGL0H08888g
CAGL0K08646g		CAGL0I10384g				KLLA0A06017g	CAGL0M07678g		CAGL0I02266g	YER123W		YPL257W		YGL234W		CAGL0H09240g
CAGL0K08734g		CAGL0I10494g				KLLA0A06798g	CAGL0M12056g		CAGL0I02464g	YER139C		YPL275W		YGR070W		CAGL0H09306g
CAGL0K09570g		CAGL0I10516g				KLLA0A07018g	CAGL0M12430g		CAGL0I02882g	YER173W		YPL281C		YGR250C		CAGL0H09328g
CAGL0K09790g		CAGL0I10769g				KLLA0A07084g	CAGL0M12881g		CAGL0I03410g	YER180C		YPR124W		YHR049C-A		CAGL0H09460g
CAGL0K10780g		CAGL0J01936g				KLLA0A07150g	CAGL0M14025g		CAGL0I04092g	YFL013C		YPR140W		YHR137W		CAGL0I00418g
CAGL0K11594g		CAGL0J02376g				KLLA0A07689g	CaglfMp07		CAGL0I04180g	YFL024C		YPR195C		YIL077C		CAGL0I00484g
CAGL0K12826g		CAGL0J02574g				KLLA0A08129g	KLLA0A00957g		CAGL0I04246g	YFL034C-B				YIL101C		CAGL0I00836g
CAGL0L01023g		CAGL0J02794g				KLLA0A08404g	KLLA0A02079g		CAGL0I04334g	YFR029W				YIL111W		CAGL0I00902g
CAGL0L03718g		CAGL0J03080g				KLLA0A08910g	KLLA0A04037g		CAGL0I04554g	YFR045W				YIL116W		CAGL0I01496g
CAGL0L04312g		CAGL0J03124g				KLLA0A09097g	KLLA0A04653g		CAGL0I04686g	YGL046W				YIR043C		CAGL0I02706g
CAGL0L04444g		CAGL0J03850g				KLLA0A09911g	KLLA0A05456g		CAGL0I04796g	YGL102C				YJL070C		CAGL0I04114g
CAGL0L04466g		CAGL0J03894g				KLLA0A10439g	KLLA0A05973g		CAGL0I04862g	YGL158W				YKL067W		CAGL0I04708g
CAGL0L04620g		CAGL0J06028g				KLLA0A11088g	KLLA0A06710g		CAGL0I05258g	YGL168W				YKL150W		CAGL0I05148g
CAGL0L04774g		CAGL0J07260g				KLLA0A11913g	KLLA0A07062g		CAGL0I05720g	YGL198W				YLL028W		CAGL0I05390g
CAGL0L05456g		CAGL0J08162g				KLLA0A12155g	KLLA0A07623g		CAGL0I05830g	YGL208W				YLR058C		CAGL0I05764g
CAGL0L06644g		CAGL0J08184g				KLLA0B00385g	KLLA0A08448g		CAGL0I06963g	YGL209W				YLR080W		CAGL0I06534g
CAGL0L07788g		CAGL0J08250g				KLLA0B00451g	KLLA0A09647g		CAGL0I07821g	YGR053C				YLR155C		CAGL0I07227g
CAGL0L09757g		CAGL0J08866g				KLLA0B00517g	KLLA0A09669g		CAGL0I08569g	YGR073C				YLR157C		CAGL0I07491g
CAGL0L12694g		CAGL0J09944g				KLLA0B00649g	KLLA0A10923g		CAGL0I08965g	YGR139W				YLR158C		CAGL0I07777g
CAGL0L13134g		CAGL0J10120g				KLLA0B00737g	KLLA0A11814g		CAGL0I09680g	YGR146C				YLR160C		CAGL0I08151g
CAGL0L13244g		CAGL0J11836g				KLLA0B00847g	KLLA0B00242g		CAGL0I09900g	YGR155W				YLR231C		CAGL0I08481g
CAGL0M00132g		CAGL0J11946g				KLLA0B01540g	KLLA0B00286g		CAGL0I10296g	YGR182C				YLR251W		CAGL0I09009g
CAGL0M00264g		CAGL0K00891g				KLLA0B01914g	KLLA0B00561g		CAGL0I10967g	YGR243W				YLR327C		CAGL0I09130g
CAGL0M01672g		CAGL0K01639g				KLLA0B01980g	KLLA0B02068g		CAGL0J00451g	YGR249W				YLR359W		CAGL0I09262g
CAGL0M02101g		CAGL0K01793g				KLLA0B02002g	KLLA0B02266g		CAGL0J00561g	YGR267C				YML067C		CAGL0I09372g
CAGL0M03663g		CAGL0K02365g				KLLA0B02761g	KLLA0B02827g		CAGL0J00781g	YGR271W				YML100W		CAGL0I09856g
CAGL0M06193g		CAGL0K02629g				KLLA0B03476g	KLLA0B03542g		CAGL0J00825g	YGR275W				YML120C		CAGL0J00385g
CAGL0M07942g		CAGL0K03685g				KLLA0B03608g	KLLA0B04092g		CAGL0J00847g	YGR285C				YMR013W-A		CAGL0J00429g
CAGL0M08932g		CAGL0K05775g				KLLA0B03652g	KLLA0B05247g		CAGL0J01870g	YHL010C				YMR085W		CAGL0J01441g
CAGL0M08954g		CAGL0K05995g				KLLA0B03872g	KLLA0B06116g		CAGL0J01980g	YHL035C				YMR120C		CAGL0J01595g
CAGL0M09185g		CAGL0K06897g				KLLA0B04048g	KLLA0B06303g		CAGL0J02750g	YHL037C				YMR136W		CAGL0J01661g
CAGL0M09471g		CAGL0K06985g				KLLA0B04158g	KLLA0B07117g		CAGL0J03432g	YHL048W				YMR189W		CAGL0J02618g
CAGL0M09669g		CAGL0K07337g				KLLA0B04290g	KLLA0B08239g		CAGL0J03520g	YHR033W				YMR272C		CAGL0J02640g
CAGL0M10109g		CAGL0K07568g				KLLA0B04521g	KLLA0B08932g		CAGL0J03762g	YHR067W				YMR300C		CAGL0J03960g
CAGL0M10593g		CAGL0K07678g				KLLA0B04565g	KLLA0B10395g		CAGL0J04158g	YHR080C				YNL011C		CAGL0J04092g
CAGL0M11352g		CAGL0K07876g				KLLA0B04686g	KLLA0B10406g		CAGL0J04202g	YHR124W				YNL055C		CAGL0J04466g
CAGL0M11440g		CAGL0K08756g				KLLA0B05060g	KLLA0B10780g		CAGL0J04906g	YHR130C				YNL104C		CAGL0J04598g
CAGL0M11462g		CAGL0K09064g				KLLA0B05203g	KLLA0B10868g		CAGL0J06138g	YHR146W				YNL135C		CAGL0J04950g
CAGL0M12232g		CAGL0K09680g				KLLA0B05742g	KLLA0B10934g		CAGL0J06358g	YHR157W				YNL160W		CAGL0J05126g
CAGL0M12408g		CAGL0K09702g				KLLA0B05951g	KLLA0B11638g		CAGL0J06798g	YHR158C				YNL168C		CAGL0J05852g
CAGL0M13805g		CAGL0K10142g				KLLA0B06061g	KLLA0B13046g		CAGL0J07216g	YHR161C				YNL220W		CAGL0J06974g
CaglfMp12		CAGL0K11462g				KLLA0B06644g	KLLA0B13519g		CAGL0J07656g	YHR208W				YNL305C		CAGL0J08272g
KLLA0A04389g		CAGL0K11616g				KLLA0B07161g	KLLA0B13563g		CAGL0J07832g	YIL008W				YOL086C		CAGL0J08822g
KLLA0A06193g		CAGL0L01551g				KLLA0B07205g	KLLA0C00737g		CAGL0J08635g	YIL086C				YOL126C		CAGL0J09086g
KLLA0A06468g		CAGL0L02013g				KLLA0B07359g	KLLA0C03432g		CAGL0J08712g	YIL095W				YOR049C		CAGL0J09262g
KLLA0A07216g		CAGL0L02167g				KLLA0B07370g	KLLA0C03564g		CAGL0J08888g	YIL122W				YOR128C		CAGL0J09812g
KLLA0A07777g		CAGL0L02365g				KLLA0B07447g	KLLA0C04576g		CAGL0J09372g	YIL147C				YOR153W		CAGL0J09856g
KLLA0A10505g		CAGL0L03674g				KLLA0B07623g	KLLA0C06633g		CAGL0J09922g	YIL173W				YOR167C		CAGL0J11484g
KLLA0A12001g		CAGL0L03740g				KLLA0B07667g	KLLA0C07777g		CAGL0J10318g	YJL017W				YOR184W		CAGL0J11638g
KLLA0B08019g		CAGL0L03916g				KLLA0B07777g	KLLA0C08547g		CAGL0J10780g	YJL018W				YOR228C		CAGL0J11748g
KLLA0B10010g		CAGL0L04246g				KLLA0B08283g	KLLA0C08976g		CAGL0J10978g	YJL032W				YOR235W		CAGL0J11770g
KLLA0B11495g		CAGL0L04378g				KLLA0B08976g	KLLA0C10362g		CAGL0J11506g	YJL049W				YOR273C		CAGL0K00341g
KLLA0B13651g		CAGL0L05258g				KLLA0B09152g	KLLA0C12177g		CAGL0J11682g	YJL056C				YPL087W		CAGL0K01375g
KLLA0C03916g		CAGL0L05434g				KLLA0B09372g	KLLA0C12375g		CAGL0K00297g	YJL085W				YPL113C		CAGL0K01661g
KLLA0C04972g		CAGL0L05830g				KLLA0B09548g	KLLA0C14135g		CAGL0K00539g	YJL108C				YPR055W		CAGL0K01705g
KLLA0C05632g		CAGL0L06182g				KLLA0B09768g	KLLA0C14498g		CAGL0K00715g	YJL141C						CAGL0K01727g
KLLA0C06204g		CAGL0L06446g				KLLA0B09988g	KLLA0C14586g		CAGL0K00869g	YJL147C						CAGL0K01947g
KLLA0C09130g		CAGL0L07722g				KLLA0B10373g	KLLA0C14949g		CAGL0K01023g	YJL182C						CAGL0K02145g
KLLA0C10989g		CAGL0L08030g				KLLA0B10890g	KLLA0C15125g		CAGL0K01925g	YJL201W						CAGL0K03113g
KLLA0C11913g		CAGL0L08448g				KLLA0B10912g	KLLA0C15741g		CAGL0K02761g	YJR005W						CAGL0K03421g
KLLA0C13123g		CAGL0L08470g				KLLA0B12177g	KLLA0C16115g		CAGL0K03025g	YJR043C						CAGL0K03465g
KLLA0C14564g		CAGL0L08910g				KLLA0B12738g	KLLA0C16335g		CAGL0K03377g	YJR075W						CAGL0K03619g
KLLA0C15675g		CAGL0L08932g				KLLA0B12980g	KLLA0C16401g		CAGL0K03399g	YJR093C						CAGL0K04235g
KLLA0C19129g		CAGL0L09130g				KLLA0B13002g	KLLA0C17424g		CAGL0K03993g	YJR095W						CAGL0K04301g
KLLA0D02046g		CAGL0L09295g				KLLA0B13387g	KLLA0C17556g		CAGL0K04037g	YJR114W						CAGL0K04719g
KLLA0D02354g		CAGL0L09801g				KLLA0B13409g	KLLA0C18843g		CAGL0K04169g	YKL030W						CAGL0K05137g
KLLA0D04180g		CAGL0L09911g				KLLA0B13838g	KLLA0D01023g		CAGL0K04367g	YKL057C						CAGL0K05357g
KLLA0D07392g		CAGL0L10142g				KLLA0B13860g	KLLA0D04444g		CAGL0K04433g	YKL076C						CAGL0K05665g
KLLA0D08217g		CAGL0L10538g				KLLA0B14454g	KLLA0D04796g		CAGL0K04565g	YKL092C						CAGL0K05687g
KLLA0D08536g		CAGL0L10890g				KLLA0C00220g	KLLA0D04884g		CAGL0K05071g	YKL096W						CAGL0K06633g
KLLA0D10175g		CAGL0L10956g				KLLA0C00440g	KLLA0D05247g		CAGL0K05291g	YKL102C						CAGL0K06853g
KLLA0D15224g		CAGL0L12474g				KLLA0C00528g	KLLA0D05621g		CAGL0K05973g	YKL122C						CAGL0K07183g
KLLA0E00440g		CAGL0L12914g				KLLA0C00550g	KLLA0D06677g		CAGL0K07095g	YKL162C-A						CAGL0K07293g
KLLA0E02860g		CAGL0M00990g				KLLA0C01045g	KLLA0D07414g		CAGL0K08030g	YKL163W						CAGL0K07315g
KLLA0E08855g		CAGL0M01914g				KLLA0C01782g	KLLA0D08206g		CAGL0K08272g	YKL189W						CAGL0K07436g
KLLA0E10967g		CAGL0M02365g				KLLA0C01958g	KLLA0D08646g		CAGL0K08558g	YKL209C						CAGL0K08184g
KLLA0E10989g		CAGL0M03267g				KLLA0C01969g	KLLA0D08910g		CAGL0K08822g	YKR012C						CAGL0K08382g
KLLA0E11099g		CAGL0M03355g				KLLA0C02981g	KLLA0D09504g		CAGL0K10890g	YKR047W						CAGL0K08514g
KLLA0E13365g		CAGL0M03421g				KLLA0C03762g	KLLA0D09735g		CAGL0K11418g	YKR076W						CAGL0K08536g
KLLA0E16247g		CAGL0M03795g				KLLA0C04301g	KLLA0D10637g		CAGL0K11506g	YKR078W						CAGL0K08624g
KLLA0E24849g		CAGL0M04499g				KLLA0C04554g	KLLA0D12254g		CAGL0K11814g	YKR099W						CAGL0K08844g
KLLA0E24871g		CAGL0M05445g				KLLA0C04752g	KLLA0D12342g		CAGL0K12254g	YKR103W						CAGL0K09130g
KLLA0F05775g		CAGL0M06897g				KLLA0C04862g	KLLA0D12958g		CAGL0K12892g	YLL013C						CAGL0K10626g
KLLA0F07887g		CAGL0M07293g				KLLA0C04906g	KLLA0D14971g		CAGL0L00319g	YLL016W						CAGL0K10824g
KLLA0F10835g		CAGL0M07722g				KLLA0C04950g	KLLA0D15268g		CAGL0L00451g	YLR049C						CAGL0K10868g
KLLA0F17842g		CAGL0M08536g				KLLA0C05104g	KLLA0D15653g		CAGL0L00847g	YLR062C						CAGL0K10956g
KLLA0F21912g		CAGL0M09691g				KLLA0C05214g	KLLA0D16709g		CAGL0L01177g	YLR071C						CAGL0K11440g
KLLA0F22088g		CAGL0M12034g				KLLA0C05764g	KLLA0D17226g		CAGL0L01199g	YLR120C						CAGL0K11946g
KLLA0F24002g		CAGL0M12100g				KLLA0C05984g	KLLA0D18667g		CAGL0L01727g	YLR139C						CAGL0K11968g
KLLA0F26609g		CAGL0M12771g				KLLA0C06380g	KLLA0D18755g		CAGL0L01947g	YLR162W						CAGL0K12122g
Q0070		CAGL0M13365g				KLLA0C06809g	KLLA0D19008g		CAGL0L02101g	YLR163C						CAGL0L00649g
YBL087C		CAGL0M13475g				KLLA0C07040g	KLLA0D19558g		CAGL0L02233g	YLR206W						CAGL0L00759g
YBR004C		CAGL0M13541g				KLLA0C07128g	KLLA0D19855g		CAGL0L02255g	YLR329W						CAGL0L01089g
YBR054W		IPF_13818				KLLA0C07447g	KLLA0E01045g		CAGL0L02717g	YLR334C						CAGL0L01529g
YBR099C		KLLA0A00374g				KLLA0C07711g	KLLA0E01276g		CAGL0L02827g	YLR417W						CAGL0L02123g
YBR162C		KLLA0A00682g				KLLA0C07733g	KLLA0E02332g		CAGL0L03179g	YLR436C						CAGL0L02475g
YCR041W		KLLA0A01694g				KLLA0C07755g	KLLA0E02618g		CAGL0L03520g	YLR453C						CAGL0L03157g
YCR099C		KLLA0A02123g				KLLA0C08283g	KLLA0E02838g		CAGL0L04400g	YLR457C						CAGL0L03542g
YDL124W		KLLA0A02343g				KLLA0C08888g	KLLA0E07898g		CAGL0L04576g	YML023C						CAGL0L03696g
YDR022C		KLLA0A02673g				KLLA0C09020g	KLLA0E09416g		CAGL0L04840g	YML076C						CAGL0L03938g
YER026C		KLLA0A03069g				KLLA0C09064g	KLLA0E09812g		CAGL0L06336g	YMR001C						CAGL0L04070g
YGL047W		KLLA0A03861g				KLLA0C09548g	KLLA0E10769g		CAGL0L06930g	YMR040W						CAGL0L04598g
YGL109W		KLLA0A04147g				KLLA0C10439g	KLLA0E10791g		CAGL0L07568g	YMR052W						CAGL0L04642g
YGL123W		KLLA0A04961g				KLLA0C11275g	KLLA0E11638g		CAGL0L07810g	YMR069W						CAGL0L05214g
YGL179C		KLLA0A05005g				KLLA0C11473g	KLLA0E12485g		CAGL0L08294g	YMR076C						CAGL0L05236g
YGR087C		KLLA0A08184g				KLLA0C12199g	KLLA0E12793g		CAGL0L08382g	YMR095C						CAGL0L05786g
YGR157W		KLLA0A08844g				KLLA0C12221g	KLLA0E13761g		CAGL0L09229g	YMR137C						CAGL0L06072g
YGR199W		KLLA0A10021g				KLLA0C12309g	KLLA0E13948g		CAGL0L09581g	YMR163C						CAGL0L06424g
YHL026C		KLLA0A10109g				KLLA0C12419g	KLLA0E14674g		CAGL0L10043g	YMR173W-A						CAGL0L06600g
YHL036W		KLLA0A10307g				KLLA0C14069g	KLLA0E16951g		CAGL0L10362g	YMR182C						CAGL0L06732g
YHR053C		KLLA0A10857g				KLLA0C14157g	KLLA0E17875g		CAGL0L10494g	YMR223W						CAGL0L07436g
YIL163C		KLLA0A11308g				KLLA0C14190g	KLLA0E18216g		CAGL0L10670g	YMR245W						CAGL0L07898g
YKR019C		KLLA0A11594g				KLLA0C14454g	KLLA0E18436g		CAGL0L12364g	YMR284W						CAGL0L09383g
YKR102W		KLLA0A11858g				KLLA0C14608g	KLLA0E19437g		CAGL0L13200g	YMR304C-A						CAGL0L10406g
YLL012W		KLLA0A12045g				KLLA0C14971g	KLLA0E20845g		CAGL0M00462g	YNL082W						CAGL0L10582g
YLR070C		KLLA0B00330g				KLLA0C15059g	KLLA0E21241g		CAGL0M01364g	YNL139C						CAGL0L10626g
YML126C		KLLA0B00891g				KLLA0C15147g	KLLA0E21989g		CAGL0M01848g	YNL215W						CAGL0L12012g
YMR037C		KLLA0B01958g				KLLA0C15169g	KLLA0E24442g		CAGL0M02541g	YNL226W						CAGL0L12298g
YMR043W		KLLA0B02024g				KLLA0C15213g	KLLA0F01727g		CAGL0M03003g	YNL276C						CAGL0M00154g
YMR054W		KLLA0B02541g				KLLA0C15257g	KLLA0F02013g		CAGL0M03179g	YNL300W						CAGL0M00176g
YMR122C		KLLA0B02717g				KLLA0C15323g	KLLA0F03190g		CAGL0M04125g	YNL303W						CAGL0M00550g
YNL020C		KLLA0B03113g				KLLA0C15565g	KLLA0F03278g		CAGL0M04323g	YOL007C						CAGL0M00594g
YNL190W		KLLA0B03938g				KLLA0C16753g	KLLA0F05918g		CAGL0M04917g	YOL015W						CAGL0M01694g
YNL279W		KLLA0B05841g				KLLA0C16841g	KLLA0F06072g		CAGL0M05379g	YOL046C						CAGL0M02167g
YNR014W		KLLA0B05907g				KLLA0C16852g	KLLA0F07799g		CAGL0M05401g	YOL051W						CAGL0M02299g
YOL073C		KLLA0B07887g				KLLA0C17336g	KLLA0F07865g		CAGL0M05841g	YOR026W						CAGL0M02519g
YOR034C		KLLA0B08063g				KLLA0C18546g	KLLA0F09141g		CAGL0M05929g	YOR053W						CAGL0M03399g
YOR291W		KLLA0B08327g				KLLA0C18744g	KLLA0F09449g		CAGL0M06259g	YOR073W						CAGL0M03685g
YOR385W		KLLA0B09702g				KLLA0C18755g	KLLA0F10219g		CAGL0M06325g	YOR104W						CAGL0M03971g
YPL014W		KLLA0B09900g				KLLA0C18997g	KLLA0F11506g		CAGL0M06457g	YOR109W						CAGL0M04675g
YPR123C		KLLA0B11143g				KLLA0C19151g	KLLA0F11979g		CAGL0M07095g	YOR179C						CAGL0M04763g
YPR198W		KLLA0B12056g				KLLA0C19272g	KLLA0F13926g		CAGL0M07315g	YOR185C						CAGL0M06237g
		KLLA0B12287g				KLLA0C19316g	KLLA0F14553g		CAGL0M07381g	YOR200W						CAGL0M06413g
		KLLA0B14861g				KLLA0C19404g	KLLA0F15598g		CAGL0M07766g	YOR205C						CAGL0M06655g
		KLLA0C00484g				KLLA0D00484g	KLLA0F15752g		CAGL0M07920g	YOR300W						CAGL0M07359g
		KLLA0C00572g				KLLA0D00594g	KLLA0F16280g		CAGL0M08206g	YOR348C						CAGL0M07986g
		KLLA0C00957g				KLLA0D00682g	KLLA0F20427g		CAGL0M08294g	YPL072W						CAGL0M08426g
		KLLA0C01111g				KLLA0D00704g	KLLA0F21846g		CAGL0M08448g	YPL083C						CAGL0M08734g
		KLLA0C01452g				KLLA0D00770g	KLLA0F23243g		CAGL0M08514g	YPL168W						CAGL0M08778g
		KLLA0C01518g				KLLA0D01133g	KLLA0F24178g		CAGL0M08756g	YPL187W						CAGL0M09713g
		KLLA0C02255g				KLLA0D01980g	KLLA0F24310g		CAGL0M09229g	YPL190C						CAGL0M10021g
		KLLA0C02343g				KLLA0D02508g	KLLA0F24398g		CAGL0M10065g	YPR005C						CAGL0M11242g
		KLLA0C03179g				KLLA0D02970g	KLLA0F24684g		CAGL0M10417g	YPR012W						CAGL0M12210g
		KLLA0C03223g				KLLA0D03212g	KLLA0F26224g		CAGL0M10549g	YPR042C						CAGL0M12386g
		KLLA0C04499g				KLLA0D03905g	KLLA0F26400g		CAGL0M10890g	YPR044C						CAGL0M12837g
		KLLA0C04730g				KLLA0D04059g	KLLA0F26653g		CAGL0M11066g	YPR071W						CAGL0M13189g
		KLLA0C06072g				KLLA0D04224g	KLLA0F27049g		CAGL0M11330g	YPR106W						CAGL0M14113g
		KLLA0C06677g				KLLA0D04950g	KLLA0F27269g		CAGL0M11550g							KLLA0A00132g
		KLLA0C07238g				KLLA0D05060g	KLLA0F27599g		CAGL0M12320g							KLLA0A00176g
		KLLA0C07997g				KLLA0D05577g	KLLA0F27995g		CAGL0M12452g							KLLA0A00220g
		KLLA0C10549g				KLLA0D06446g	YAL025C		CAGL0M13321g							KLLA0A00264g
		KLLA0C10571g				KLLA0D06523g	YBL039C		CAGL0M13585g							KLLA0A00352g
		KLLA0C10714g				KLLA0D06699g	YBR032W		KLLA0A00484g							KLLA0A00418g
		KLLA0C11143g				KLLA0D06765g	YBR048W		KLLA0A00693g							KLLA0A00506g
		KLLA0C12463g				KLLA0D06941g	YBR084C-A		KLLA0A00825g							KLLA0A00550g
		KLLA0C12551g				KLLA0D07161g	YCL031C		KLLA0A01199g							KLLA0A00638g
		KLLA0C12573g				KLLA0D07656g	YCL054W		KLLA0A01364g							KLLA0A00660g
		KLLA0C12925g				KLLA0D08008g	YCR031C		KLLA0A01870g							KLLA0A01089g
		KLLA0C13255g				KLLA0D08371g	YDL014W		KLLA0A01892g							KLLA0A01408g
		KLLA0C13431g				KLLA0D10593g	YDL031W		KLLA0A02013g							KLLA0A02365g
		KLLA0C13794g				KLLA0D10736g	YDL082W		KLLA0A02189g							KLLA0A02475g
		KLLA0C13860g				KLLA0D10978g	YDL148C		KLLA0A02431g							KLLA0A02717g
		KLLA0C14520g				KLLA0D11110g	YDL153C		KLLA0A02915g							KLLA0A03091g
		KLLA0C15543g				KLLA0D11264g	YDL208W		KLLA0A03333g							KLLA0A03223g
		KLLA0C15873g				KLLA0D11858g	YDL213C		KLLA0A03740g							KLLA0A03828g
		KLLA0C15983g				KLLA0D11968g	YDR025W		KLLA0A04169g							KLLA0A03960g
		KLLA0C16291g				KLLA0D12034g	YDR110W		KLLA0A04323g							KLLA0A04609g
		KLLA0C17314g				KLLA0D12364g	YDR156W		KLLA0A04455g							KLLA0A06512g
		KLLA0C17666g				KLLA0D12430g	YDR365C		KLLA0A05280g							KLLA0A06754g
		KLLA0C18238g				KLLA0D12848g	YFL001W		KLLA0A05368g							KLLA0A07271g
		KLLA0C19459g				KLLA0D12980g	YFL040W		KLLA0A05566g							KLLA0A07579g
		KLLA0D00330g				KLLA0D13684g	YFR001W		KLLA0A05797g							KLLA0A07953g
		KLLA0D00374g				KLLA0D13750g	YFR031C-A		KLLA0A06556g							KLLA0A08470g
		KLLA0D00396g				KLLA0D14080g	YGL029W		KLLA0A06666g							KLLA0A09075g
		KLLA0D00506g				KLLA0D14091g	YGL076C		KLLA0A06732g							KLLA0A09977g
		KLLA0D00528g				KLLA0D14531g	YGR079W		KLLA0A06952g							KLLA0A10527g
		KLLA0D00902g				KLLA0D14707g	YGR085C		KLLA0A07601g							KLLA0A10703g
		KLLA0D02706g				KLLA0D14729g	YGR103W		KLLA0A07645g							KLLA0A10967g
		KLLA0D02728g				KLLA0D14861g	YGR132C		KLLA0A07667g							KLLA0A11176g
		KLLA0D03476g				KLLA0D14883g	YGR145W		KLLA0A08140g							KLLA0A11836g
		KLLA0D04906g				KLLA0D14927g	YGR245C		KLLA0A08162g							KLLA0A11891g
		KLLA0D05511g				KLLA0D14993g	YGR271C-A		KLLA0A08206g							KLLA0A12089g
		KLLA0D06281g				KLLA0D15103g	YGR280C		KLLA0A08800g							KLLA0A12111g
		KLLA0D06743g				KLLA0D15312g	YHR081W		KLLA0A09229g							KLLA0A12122g
		KLLA0D08624g				KLLA0D15895g	YHR094C		KLLA0A09757g							KLLA0B00143g
		KLLA0D09130g				KLLA0D16071g	YHR128W		KLLA0A09933g							KLLA0B00220g
		KLLA0D09240g				KLLA0D16258g	YHR169W		KLLA0A10197g							KLLA0B01452g
		KLLA0D09559g				KLLA0D16434g	YHR196W		KLLA0A10351g							KLLA0B01650g
		KLLA0D11000g				KLLA0D16731g	YIL130W		KLLA0A10373g							KLLA0B01672g
		KLLA0D11066g				KLLA0D16830g	YJL191W		KLLA0A10637g							KLLA0B03091g
		KLLA0D11374g				KLLA0D17116g	YJR007W		KLLA0A11352g							KLLA0B03399g
		KLLA0D11418g				KLLA0D18051g	YJR070C		KLLA0A11374g							KLLA0B03410g
		KLLA0D12716g				KLLA0D18304g	YKL009W		KLLA0A11418g							KLLA0B03674g
		KLLA0D12738g				KLLA0D18326g	YKL051W		KLLA0A11462g							KLLA0B04587g
		KLLA0D13068g				KLLA0D18513g	YKL055C		KLLA0A11550g							KLLA0B05104g
		KLLA0D13860g				KLLA0D18557g	YKL058W		KLLA0A11726g							KLLA0B05643g
		KLLA0D13926g				KLLA0D18964g	YKL082C		KLLA0A11957g							KLLA0B05995g
		KLLA0D14201g				KLLA0D19041g	YKL099C		KLLA0A11979g							KLLA0B06754g
		KLLA0D14421g				KLLA0D19184g	YKL143W		KLLA0B00352g							KLLA0B06798g
		KLLA0D15543g				KLLA0D19338g	YKL164C		KLLA0B00363g							KLLA0B07062g
		KLLA0D16236g				KLLA0E00330g	YKL172W		KLLA0B00407g							KLLA0B07337g
		KLLA0D16280g				KLLA0E00803g	YKR075C		KLLA0B01001g							KLLA0B07392g
		KLLA0D16588g				KLLA0E00891g	YKR092C		KLLA0B01023g							KLLA0B07557g
		KLLA0D16962g				KLLA0E00913g	YLR003C		KLLA0B01353g							KLLA0B08371g
		KLLA0D17446g				KLLA0E01001g	YLR042C		KLLA0B02464g							KLLA0B08459g
		KLLA0D17600g				KLLA0E02134g	YLR068W		KLLA0B02486g							KLLA0B08635g
		KLLA0D17952g				KLLA0E02244g	YLR074C		KLLA0B02607g							KLLA0B08822g
		KLLA0D18480g				KLLA0E02794g	YLR175W		KLLA0B02629g							KLLA0B09878g
		KLLA0D19470g				KLLA0E03531g	YLR197W		KLLA0B02739g							KLLA0B10263g
		KLLA0E00484g				KLLA0E03597g	YLR198C		KLLA0B03190g							KLLA0B11319g
		KLLA0E00528g				KLLA0E04477g	YLR302C		KLLA0B03432g							KLLA0B11572g
		KLLA0E00616g				KLLA0E05071g	YLR406C		KLLA0B03454g							KLLA0B12441g
		KLLA0E02662g				KLLA0E05269g	YMR014W		KLLA0B04026g							KLLA0B12672g
		KLLA0E03575g				KLLA0E05434g	YMR161W		KLLA0B04070g							KLLA0B12694g
		KLLA0E04048g				KLLA0E05698g	YMR171C		KLLA0B04796g							KLLA0B13926g
		KLLA0E05401g				KLLA0E05852g	YMR194W		KLLA0B04818g							KLLA0B14575g
		KLLA0E05632g				KLLA0E06831g	YMR242C		KLLA0B04928g							KLLA0B14707g
		KLLA0E08063g				KLLA0E07161g	YMR260C		KLLA0B05379g							KLLA0B14817g
		KLLA0E08261g				KLLA0E07436g	YNL035C		KLLA0B05687g							KLLA0B14949g
		KLLA0E08987g				KLLA0E07524g	YNL112W		KLLA0B05885g							KLLA0C00396g
		KLLA0E10637g				KLLA0E07612g	YNL180C		KLLA0B06237g							KLLA0C01155g
		KLLA0E10703g				KLLA0E07788g	YNL308C		KLLA0B07018g							KLLA0C01320g
		KLLA0E11462g				KLLA0E07876g	YNR001W-A		KLLA0B07997g							KLLA0C01540g
		KLLA0E11979g				KLLA0E07942g	YNR016C		KLLA0B08107g							KLLA0C01628g
		KLLA0E12067g				KLLA0E08679g	YOL039W		KLLA0B09570g							KLLA0C01672g
		KLLA0E12947g				KLLA0E09009g	YOL120C		KLLA0B09592g							KLLA0C02167g
		KLLA0E13860g				KLLA0E09119g	YOR004W		KLLA0B09658g							KLLA0C02673g
		KLLA0E13926g				KLLA0E09273g	YOR055W		KLLA0B10098g							KLLA0C03069g
		KLLA0E14146g				KLLA0E09614g	YOR078W		KLLA0B10978g							KLLA0C03234g
		KLLA0E14454g				KLLA0E10439g	YOR101W		KLLA0B12111g							KLLA0C04015g
		KLLA0E14542g				KLLA0E10835g	YOR276W		KLLA0B12353g							KLLA0C04081g
		KLLA0E14564g				KLLA0E11033g	YOR287C		KLLA0B12496g							KLLA0C04169g
		KLLA0E15246g				KLLA0E11077g	YOR294W		KLLA0B12606g							KLLA0C04235g
		KLLA0E15422g				KLLA0E11341g	YOR309C		KLLA0B13233g							KLLA0C04367g
		KLLA0E15488g				KLLA0E11528g	YOR340C		KLLA0B13541g							KLLA0C05236g
		KLLA0E15708g				KLLA0E11550g	YOR345C		KLLA0B13673g							KLLA0C05324g
		KLLA0E16544g				KLLA0E11957g	YPL018W		KLLA0B13794g							KLLA0C05412g
		KLLA0E19239g				KLLA0E12089g	YPL061W		KLLA0B14476g							KLLA0C05500g
		KLLA0E19481g				KLLA0E12441g	YPL093W		KLLA0B14520g							KLLA0C05566g
		KLLA0E20603g				KLLA0E12507g	YPL130W		KLLA0B14531g							KLLA0C05940g
		KLLA0E21472g				KLLA0E12551g	YPL146C		KLLA0B14597g							KLLA0C06765g
		KLLA0E22330g				KLLA0E12749g	YPL198W		KLLA0B14641g							KLLA0C06886g
		KLLA0E23166g				KLLA0E12815g	YPL239W		KLLA0B14663g							KLLA0C06908g
		KLLA0E23188g				KLLA0E13189g	YPR066W		KLLA0B14685g							KLLA0C07535g
		KLLA0E25069g				KLLA0E13673g	YPR080W		KLLA0B14729g							KLLA0C08173g
		KLLA0F00440g				KLLA0E13783g	YPR102C		KLLA0B14773g							KLLA0C08217g
		KLLA0F00594g				KLLA0E14498g	YPR143W		KLLA0B14927g							KLLA0C09372g
		KLLA0F01210g				KLLA0E14520g	YPR190C		KLLA0C00198g							KLLA0C09966g
		KLLA0F03311g				KLLA0E14586g			KLLA0C00308g							KLLA0C10417g
		KLLA0F04235g				KLLA0E15158g			KLLA0C00627g							KLLA0C10857g
		KLLA0F04367g				KLLA0E15400g			KLLA0C00869g							KLLA0C10967g
		KLLA0F04521g				KLLA0E15444g			KLLA0C01364g							KLLA0C11187g
		KLLA0F04631g				KLLA0E15532g			KLLA0C01474g							KLLA0C11209g
		KLLA0F05753g				KLLA0E15884g			KLLA0C01562g							KLLA0C11539g
		KLLA0F06380g				KLLA0E16038g			KLLA0C02101g							KLLA0C12441g
		KLLA0F06710g				KLLA0E16060g			KLLA0C02541g							KLLA0C12859g
		KLLA0F07953g				KLLA0E16082g			KLLA0C03894g							KLLA0C13233g
		KLLA0F09053g				KLLA0E16170g			KLLA0C03938g							KLLA0C13607g
		KLLA0F09999g				KLLA0E16269g			KLLA0C04125g							KLLA0C13970g
		KLLA0F10021g				KLLA0E16291g			KLLA0C04446g							KLLA0C14234g
		KLLA0F10043g				KLLA0E16423g			KLLA0C04809g							KLLA0C14993g
		KLLA0F10901g				KLLA0E18986g			KLLA0C04928g							KLLA0C16027g
		KLLA0F11704g				KLLA0E19008g			KLLA0C05192g							KLLA0C16445g
		KLLA0F11726g				KLLA0E19052g			KLLA0C05346g							KLLA0C16709g
		KLLA0F13904g				KLLA0E19118g			KLLA0C05522g							KLLA0C17006g
		KLLA0F14795g				KLLA0E19129g			KLLA0C06094g							KLLA0C17072g
		KLLA0F16082g				KLLA0E19877g			KLLA0C06567g							KLLA0C17182g
		KLLA0F17006g				KLLA0E20185g			KLLA0C06820g							KLLA0C17204g
		KLLA0F18216g				KLLA0E20559g			KLLA0C06996g							KLLA0C17622g
		KLLA0F18282g				KLLA0E20757g			KLLA0C07469g							KLLA0C17864g
		KLLA0F19360g				KLLA0E20823g			KLLA0C07975g							KLLA0C17930g
		KLLA0F20504g				KLLA0E20911g			KLLA0C08261g							KLLA0C18887g
		KLLA0F21296g				KLLA0E21175g			KLLA0C08470g							KLLA0C19041g
		KLLA0F21340g				KLLA0E21197g			KLLA0C08503g							KLLA0C19063g
		KLLA0F23111g				KLLA0E21516g			KLLA0C08734g							KLLA0C19085g
		KLLA0F23353g				KLLA0E21923g			KLLA0C09152g							KLLA0C19360g
		KLLA0F23419g				KLLA0E21945g			KLLA0C09603g							KLLA0C19481g
		KLLA0F23782g				KLLA0E22121g			KLLA0C09757g							KLLA0C19525g
		KLLA0F24464g				KLLA0E22198g			KLLA0C09933g							KLLA0D00110g
		KLLA0F24486g				KLLA0E22495g			KLLA0C10252g							KLLA0D00121g
		KLLA0F24574g				KLLA0E22583g			KLLA0C10406g							KLLA0D00275g
		KLLA0F24838g				KLLA0E22627g			KLLA0C11165g							KLLA0D00319g
		KLLA0F25960g				KLLA0E23705g			KLLA0C12287g							KLLA0D00979g
		KLLA0F26158g				KLLA0E23782g			KLLA0C12617g							KLLA0D02464g
		KLLA0F26807g				KLLA0E24288g			KLLA0C12694g							KLLA0D02640g
		KLLA0F27467g				KLLA0E24420g			KLLA0C13167g							KLLA0D02772g
		KllafMp07				KLLA0E24695g			KLLA0C13629g							KLLA0D04510g
		Q0050				KLLA0E25113g			KLLA0C14091g							KLLA0D05907g
		YAL003W				KLLA0F00704g			KLLA0C14542g							KLLA0D05929g
		YAL056W				KLLA0F00946g			KLLA0C15191g							KLLA0D06083g
		YAL067C				KLLA0F00968g			KLLA0C15697g							KLLA0D06402g
		YAR002W				KLLA0F01078g			KLLA0C15829g							KLLA0D06424g
		YBL002W				KLLA0F01364g			KLLA0C15939g							KLLA0D06567g
		YBL075C				KLLA0F01705g			KLLA0C16555g							KLLA0D06655g
		YBL086C				KLLA0F01793g			KLLA0C16577g							KLLA0D07942g
		YBL112C				KLLA0F01991g			KLLA0C16687g							KLLA0D08756g
		YBR027C				KLLA0F02365g			KLLA0C18381g							KLLA0D08954g
		YBR082C				KLLA0F02860g			KLLA0C18403g							KLLA0D10241g
		YBR127C				KLLA0F03289g			KLLA0C18425g							KLLA0D10868g
		YBR203W				KLLA0F03333g			KLLA0C18491g							KLLA0D11088g
		YBR244W				KLLA0F03971g			KLLA0D00660g							KLLA0D11660g
		YBR266C				KLLA0F04059g			KLLA0D01001g							KLLA0D12100g
		YCL010C				KLLA0F04125g			KLLA0D01155g							KLLA0D13002g
		YCL018W				KLLA0F04994g			KLLA0D01661g							KLLA0D13310g
		YCL043C				KLLA0F05093g			KLLA0D01837g							KLLA0D13706g
		YCL068C				KLLA0F05588g			KLLA0D02442g							KLLA0D14553g
		YCR021C				KLLA0F05863g			KLLA0D02838g							KLLA0D16676g
		YCR063W				KLLA0F06094g			KLLA0D03278g							KLLA0D17248g
		YCR102C				KLLA0F06116g			KLLA0D03366g							KLLA0D17270g
		YDL004W				KLLA0F06490g			KLLA0D03927g							KLLA0D17292g
		YDL034W				KLLA0F06512g			KLLA0D04576g							KLLA0D17336g
		YDL047W				KLLA0F06622g			KLLA0D04752g							KLLA0D17996g
		YDL059C				KLLA0F06666g			KLLA0D05973g							KLLA0D18414g
		YDL132W				KLLA0F06831g			KLLA0D05995g							KLLA0D19382g
		YDL185C-A				KLLA0F06897g			KLLA0D06193g							KLLA0D19492g
		YDL191W				KLLA0F07843g			KLLA0D06809g							KLLA0D19536g
		YDL229W				KLLA0F07909g			KLLA0D06963g							KLLA0E00110g
		YDL241W				KLLA0F08415g			KLLA0D06985g							KLLA0E00132g
		YDL248W				KLLA0F08547g			KLLA0D07194g							KLLA0E00572g
		YDR015C				KLLA0F09097g			KLLA0D07678g							KLLA0E00704g
		YDR054C				KLLA0F09273g			KLLA0D08734g							KLLA0E01210g
		YDR363W-A				KLLA0F11440g			KLLA0D08789g							KLLA0E01562g
		YDR432W				KLLA0F12342g			KLLA0D08866g							KLLA0E01870g
		YDR454C				KLLA0F12364g			KLLA0D09691g							KLLA0E02420g
		YDR501W				KLLA0F12430g			KLLA0D09779g							KLLA0E03190g
		YEL033W				KLLA0F12694g			KLLA0D10131g							KLLA0E03465g
		YEL035C				KLLA0F12826g			KLLA0D10725g							KLLA0E03663g
		YEL063C				KLLA0F13266g			KLLA0D10780g							KLLA0E04180g
		YEL075C				KLLA0F13464g			KLLA0D11132g							KLLA0E04224g
		YEL076C				KLLA0F13508g			KLLA0D11682g							KLLA0E04411g
		YEL076C-A				KLLA0F13860g			KLLA0D11726g							KLLA0E06622g
		YER016W				KLLA0F14058g			KLLA0D11770g							KLLA0E07051g
		YER041W				KLLA0F14080g			KLLA0D11836g							KLLA0E07392g
		YER053C				KLLA0F14146g			KLLA0D12166g							KLLA0E07810g
		YER069W				KLLA0F14168g			KLLA0D12276g							KLLA0E08008g
		YER121W				KLLA0F14300g			KLLA0D12804g							KLLA0E08052g
		YER133W				KLLA0F14399g			KLLA0D13332g							KLLA0E08833g
		YER161C				KLLA0F14927g			KLLA0D13420g							KLLA0E09141g
		YER189W				KLLA0F14971g			KLLA0D13442g							KLLA0E09790g
		YFL015C				KLLA0F15312g			KLLA0D13486g							KLLA0E09834g
		YFL044C				KLLA0F15807g			KLLA0D13816g							KLLA0E09900g
		YFL050C				KLLA0F16511g			KLLA0D13992g							KLLA0E10120g
		YFL056C				KLLA0F16621g			KLLA0D14146g							KLLA0E10527g
		YFL066C				KLLA0F16709g			KLLA0D14509g							KLLA0E10901g
		YGL009C				KLLA0F16775g			KLLA0D14839g							KLLA0E11891g
		YGL039W				KLLA0F17195g			KLLA0D15422g							KLLA0E11913g
		YGL081W				KLLA0F17369g			KLLA0D15807g							KLLA0E12419g
		YGL089C				KLLA0F17457g			KLLA0D16049g							KLLA0E13123g
		YGL175C				KLLA0F17479g			KLLA0D16137g							KLLA0E13255g
		YGL178W				KLLA0F17611g			KLLA0D16148g							KLLA0E13970g
		YGL203C				KLLA0F17633g			KLLA0D16500g							KLLA0E14696g
		YGL207W				KLLA0F18106g			KLLA0D17050g							KLLA0E15004g
		YGL212W				KLLA0F18502g			KLLA0D17094g							KLLA0E15070g
		YGL240W				KLLA0F18744g			KLLA0D17160g							KLLA0E15202g
		YGL244W				KLLA0F18931g			KLLA0D17182g							KLLA0E15268g
		YGR035C				KLLA0F19085g			KLLA0D18216g							KLLA0E15664g
		YGR061C				KLLA0F19624g			KLLA0D18392g							KLLA0E15796g
		YGR076C				KLLA0F19866g			KLLA0D18920g							KLLA0E15928g
		YGR086C				KLLA0F19965g			KLLA0D19228g							KLLA0E16588g
		YGR129W				KLLA0F19987g			KLLA0D19745g							KLLA0E16819g
		YGR130C				KLLA0F20141g			KLLA0E00198g							KLLA0E17369g
		YGR131W				KLLA0F20614g			KLLA0E00286g							KLLA0E17589g
		YGR151C				KLLA0F20680g			KLLA0E00550g							KLLA0E18348g
		YGR205W				KLLA0F21032g			KLLA0E01089g							KLLA0E18414g
		YGR229C				KLLA0F21164g			KLLA0E01958g							KLLA0E18645g
		YGR273C				KLLA0F21230g			KLLA0E02002g							KLLA0E18678g
		YGR286C				KLLA0F21626g			KLLA0E02024g							KLLA0E19195g
		YHR043C				KLLA0F22176g			KLLA0E02068g							KLLA0E19591g
		YHR044C				KLLA0F22253g			KLLA0E02156g							KLLA0E19789g
		YHR064C				KLLA0F22517g			KLLA0E02816g							KLLA0E19965g
		YHR079C-A				KLLA0F22649g			KLLA0E02882g							KLLA0E20669g
		YHR110W				KLLA0F23287g			KLLA0E03553g							KLLA0E21406g
		YHR183W				KLLA0F23760g			KLLA0E03619g							KLLA0E21714g
		YHR200W				KLLA0F24068g			KLLA0E03773g							KLLA0E23595g
		YIL002C				KLLA0F24288g			KLLA0E03795g							KLLA0E24046g
		YIL028W				KLLA0F24376g			KLLA0E04092g							KLLA0E24244g
		YIL075C				KLLA0F24750g			KLLA0E04609g							KLLA0E24266g
		YIL138C				KLLA0F25190g			KLLA0E05720g							KLLA0E24981g
		YIL143C				KLLA0F25696g			KLLA0E05764g							KLLA0E25025g
		YIR044C				KLLA0F25718g			KLLA0E05786g							KLLA0E25047g
		YJL059W				KLLA0F25872g			KLLA0E05984g							KLLA0F00110g
		YJL156C				KLLA0F26092g			KLLA0E06094g							KLLA0F00132g
		YJL175W				KLLA0F26202g			KLLA0E06116g							KLLA0F00154g
		YJR009C				KLLA0F26642g			KLLA0E06138g							KLLA0F00396g
		YJR016C				KLLA0F27137g			KLLA0E06303g							KLLA0F00506g
		YJR060W				KLLA0F27797g			KLLA0E06391g							KLLA0F00528g
		YJR161C				Q0075			KLLA0E06512g							KLLA0F00858g
		YKL043W				YAL005C			KLLA0E07271g							KLLA0F01166g
		YKL056C				YAR050W			KLLA0E07502g							KLLA0F01507g
		YKL070W				YBL018C			KLLA0E07568g							KLLA0F01903g
		YKL086W				YBL042C			KLLA0E07689g							KLLA0F02277g
		YKL110C				YBL081W			KLLA0E07964g							KLLA0F02409g
		YKR034W				YBL097W			KLLA0E09306g							KLLA0F02750g
		YKR040C				YBR030W			KLLA0E09460g							KLLA0F02772g
		YKR093W				YBR068C			KLLA0E09724g							KLLA0F03773g
		YLL039C				YBR161W			KLLA0E09944g							KLLA0F04103g
		YLR020C				YBR182C			KLLA0E10010g							KLLA0F04543g
		YLR082C				YBR218C			KLLA0E10142g							KLLA0F04840g
		YLR088W				YCL001W			KLLA0E10296g							KLLA0F04906g
		YLR184W				YCL041C			KLLA0E10615g							KLLA0F05335g
		YLR262C				YCL065W			KLLA0E10879g							KLLA0F06226g
		YLR323C				YCR032W			KLLA0E12243g							KLLA0F06248g
		YLR363C				YCR107W			KLLA0E12331g							KLLA0F06402g
		YLR393W				YDL081C			KLLA0E12353g							KLLA0F07447g
		YLR399C				YDL083C			KLLA0E12397g							KLLA0F08701g
		YLR449W				YDL095W			KLLA0E12573g							KLLA0F08976g
		YLR455W				YDL198C			KLLA0E12837g							KLLA0F09383g
		YLR460C				YDL205C			KLLA0E13013g							KLLA0F09526g
		YLR464W				YDR046C			KLLA0E13387g							KLLA0F09647g
		YML010W				YDR448W			KLLA0E13409g							KLLA0F10065g
		YML017W				YDR497C			KLLA0E13475g							KLLA0F10813g
		YML024W				YEL017W			KLLA0E13541g							KLLA0F10879g
		YML074C				YEL061C			KLLA0E14058g							KLLA0F12298g
		YMR028W				YEL071W			KLLA0E14080g							KLLA0F12628g
		YMR042W				YER042W			KLLA0E14608g							KLLA0F13200g
		YMR096W				YER060W			KLLA0E14784g							KLLA0F13574g
		YMR115W				YER074W			KLLA0E14872g							KLLA0F14861g
		YMR132C				YER075C			KLLA0E14960g							KLLA0F14883g
		YMR220W				YER106W			KLLA0E14982g							KLLA0F15103g
		YMR255W				YER145C			KLLA0E15048g							KLLA0F16148g
		YMR280C				YFR055W			KLLA0E15312g							KLLA0F16984g
		YMR288W				YGL030W			KLLA0E16236g							KLLA0F17028g
		YMR303C				YGL062W			KLLA0E17303g							KLLA0F18656g
		YMR319C				YGL080W			KLLA0E17732g							KLLA0F18678g
		YNL024C				YGL186C			KLLA0E18502g							KLLA0F18810g
		YNL058C				YGL211W			KLLA0E18513g							KLLA0F18832g
		YNL134C				YGR034W			KLLA0E18535g							KLLA0F20009g
		YNL136W				YGR041W			KLLA0E18667g							KLLA0F20031g
		YNL174W				YGR191W			KLLA0E18942g							KLLA0F20229g
		YNL194C				YGR247W			KLLA0E19074g							KLLA0F20273g
		YNL209W				YHL001W			KLLA0E19349g							KLLA0F20768g
		YNL247W				YHR071W			KLLA0E19657g							KLLA0F20790g
		YNL255C				YHR119W			KLLA0E19679g							KLLA0F21120g
		YNR047W				YIL027C			KLLA0E20031g							KLLA0F22242g
		YOL027C				YIL030C			KLLA0E20515g							KLLA0F22297g
		YOL060C				YIR019C			KLLA0E20537g							KLLA0F22341g
		YOL067C				YJL128C			KLLA0E20713g							KLLA0F23034g
		YOL070C				YJL143W			KLLA0E20977g							KLLA0F23089g
		YOL118C				YJL220W			KLLA0E20999g							KLLA0F23133g
		YOL123W				YKL006W			KLLA0E21263g							KLLA0F23606g
		YOL148C				YKL095W			KLLA0E21901g							KLLA0F23870g
		YOR030W				YKL109W			KLLA0E22407g							KLLA0F23914g
		YOR052C				YLL024C			KLLA0E22473g							KLLA0F26829g
		YOR064C				YLR067C			KLLA0E22946g							KLLA0F27093g
		YOR100C				YLR086W			KLLA0E23331g							KLLA0F27533g
		YOR118W				YLR087C			KLLA0E23353g							KllafMp02
		YOR133W				YLR109W			KLLA0E23375g							KllafMp03
		YOR317W				YLR167W			KLLA0E23419g							KllafMp04
		YOR342C				YLR441C			KLLA0E23826g							KllafMp05
		YOR344C				YML063W			KLLA0E24376g							KllafMp06
		YOR373W				YML079W			KLLA0E24398g							KllafMp08
		YOR393W				YMR079W			KLLA0E24640g							Q0010
		YPL009C				YMR121C			KLLA0E24739g							Q0017
		YPL058C				YMR199W			KLLA0F00264g							Q0080
		YPL063W				YNL064C			KLLA0F00550g							YAL017W
		YPL088W				YNL254C			KLLA0F00638g							YAL060W
		YPL160W				YNL327W			KLLA0F00924g							YAL061W
		YPL223C				YNR044W			KLLA0F01408g							YAL062W
		YPL231W				YNR055C			KLLA0F02519g							YAL069W
		YPL249C				YOR014W			KLLA0F02882g							YAR015W
		YPR007C				YOR028C			KLLA0F03355g							YBL064C
		YPR034W				YOR077W			KLLA0F03487g							YBL078C
		YPR038W				YOR116C			KLLA0F04345g							YBR006W
		YPR119W				YOR188W			KLLA0F04653g							YBR085C-A
		YPR149W				YOR248W			KLLA0F04928g							YBR126C
		YPR202W				YOR338W			KLLA0F05137g							YBR147W
						YPL029W			KLLA0F05797g							YBR177C
						YPL040C			KLLA0F05962g							YBR196C
						YPL131W			KLLA0F06314g							YBR214W
						YPL135W			KLLA0F07161g							YBR230C
						YPL184C			KLLA0F08250g							YBR286W
						YPL221W			KLLA0F08371g							YCL035C
						YPL249C-A			KLLA0F08393g							YCL040W
						YPR187W			KLLA0F08437g							YCR049C
									KLLA0F08877g							YCR102W-A
									KLLA0F09229g							YDL021W
									KLLA0F09581g							YDL022W
									KLLA0F10131g							YDL026W
									KLLA0F10197g							YDL071C
									KLLA0F10637g							YDL085C-A
									KLLA0F11297g							YDL110C
									KLLA0F11341g							YDL130W-A
									KLLA0F11363g							YDL174C
									KLLA0F11418g							YDL207W
									KLLA0F11462g							YDR001C
									KLLA0F11638g							YDR031W
									KLLA0F11814g							YDR032C
									KLLA0F11913g							YDR034W-B
									KLLA0F13046g							YDR050C
									KLLA0F13090g							YDR074W
									KLLA0F13662g							YDR079W
									KLLA0F13684g							YDR187C
									KLLA0F14366g							YDR210W
									KLLA0F14905g							YDR231C
									KLLA0F15136g							YDR313C
									KLLA0F15499g							YDR420W
									KLLA0F15554g							YDR506C
									KLLA0F16423g							YDR516C
									KLLA0F16489g							YDR525W
									KLLA0F17050g							YDR533C
									KLLA0F17391g							YER053C-A
									KLLA0F17677g							YER066C-A
									KLLA0F17952g							YER081W
									KLLA0F18084g							YER096W
									KLLA0F18458g							YER119C-A
									KLLA0F18524g							YER138W-A
									KLLA0F18766g							YER175C
									KLLA0F18997g							YFL016C
									KLLA0F19019g							YFL063W
									KLLA0F19470g							YFR015C
									KLLA0F19690g							YFR026C
									KLLA0F19734g							YGL037C
									KLLA0F19800g							YGL055W
									KLLA0F19943g							YGL121C
									KLLA0F20548g							YGL149W
									KLLA0F20746g							YGL156W
									KLLA0F20922g							YGL184C
									KLLA0F20966g							YGR037C
									KLLA0F21142g							YGR052W
									KLLA0F22110g							YGR142W
									KLLA0F22154g							YGR204W
									KLLA0F22561g							YGR211W
									KLLA0F22671g							YGR266W
									KLLA0F22682g							YGR279C
									KLLA0F22803g							YGR281W
									KLLA0F22990g							YGR282C
									KLLA0F23155g							YHL027W
									KLLA0F23331g							YHL028W
									KLLA0F23441g							YHR009C
									KLLA0F24948g							YHR016C
									KLLA0F24959g							YHR104W
									KLLA0F25212g							YHR112C
									KLLA0F25278g							YHR217C
									KLLA0F25850g							YIL046W
									KLLA0F25982g							YIL074C
									KLLA0F26004g							YIL155C
									KLLA0F27027g							YIR016W
									KLLA0F27445g							YIR033W
									KLLA0F27665g							YIR034C
									Q0085							YIR038C
									Q0120							YJL045W
									YAL002W							YJL055W
									YAL021C							YJL127C
									YAL022C							YJL163C
									YAL024C							YJL172W
									YAL053W							YJL202C
									YAL054C							YJR025C
									YAL065C							YJR073C
									YAR060C							YJR078W
									YBL106C							YJR127C
									YBR003W							YJR130C
									YBR005W							YKL001C
									YBR008C							YKL042W
									YBR009C							YKL060C
									YBR039W							YKL062W
									YBR128C							YKL101W
									YBR145W							YKL103C
									YBR179C							YKL117W
									YBR226C							YKL152C
									YBR234C							YKL157W
									YBR243C							YKL216W
									YBR248C							YKR011C
									YBR276C							YKR049C
									YBR295W							YKR066C
									YBR302C							YKR067W
									YCR011C							YKR080W
									YCR020C							YLL006W
									YCR037C							YLL030C
									YCR044C							YLL050C
									YCR048W							YLL059C
									YCR061W							YLL065W
									YCR075C							YLR149C
									YDL040C							YLR189C
									YDL048C							YLR216C
									YDL054C							YLR270W
									YDL078C							YLR346C
									YDL093W							YLR348C
									YDL133W							YLR356W
									YDL166C							YLR364W
									YDL171C							YLR420W
									YDL180W							YML054C
									YDL206W							YML110C
									YDL210W							YML128C
									YDR028C							YMR006C
									YDR048C							YMR053C
									YDR066C							YMR084W
									YDR089W							YMR105C
									YDR137W							YMR114C
									YDR213W							YMR158C-B
									YDR252W							YMR160W
									YDR255C							YMR184W
									YDR276C							YMR186W
									YDR294C							YMR246W
									YDR305C							YMR297W
									YDR307W							YNL007C
									YDR410C							YNL015W
									YDR413C							YNL028W
									YDR453C							YNL037C
									YDR474C							YNL079C
									YDR481C							YNL200C
									YDR531W							YNL223W
									YDR545W							YNL274C
									YEL007W							YNL277W
									YEL052W							YNR050C
									YER066W							YNR068C
									YER076C							YNR069C
									YER083C							YOL002C
									YER085C							YOL032W
									YER088C							YOL052C-A
									YER124C							YOL082W
									YER152C							YOL083W
									YER181C							YOL109W
									YER185W							YOL127W
									YER190W							YOL143C
									YFR051C							YOR027W
									YGL008C							YOR065W
									YGL027C							YOR092W
									YGL088W							YOR173W
									YGL143C							YOR175C
									YGL144C							YOR215C
									YGL161C							YOR230W
									YGL167C							YOR259C
									YGL263W							YOR285W
									YGR032W							YOR289W
									YGR038W							YOR375C
									YGR055W							YOR383C
									YGR064W							YOR391C
									YGR067C							YPL026C
									YGR118W							YPL106C
									YGR141W							YPL123C
									YGR149W							YPL154C
									YGR172C							YPL174C
									YGR207C							YPL220W
									YGR214W							YPR026W
									YGR234W							YPR111W
									YGR256W							YPR158W
									YGR260W							YPR160W
									YGR290W
									YGR296W
									YHL025W
									YHR004C
									YHR028C
									YHR041C
									YHR054C
									YHR056C
									YHR093W
									YHR132W-A
									YHR186C
									YHR190W
									YHR212C
									YHR219W
									YIL023C
									YIL051C
									YIL088C
									YIL119C
									YIL123W
									YIL129C
									YIL154C
									YIL177C
									YIR007W
									YJL005W
									YJL048C
									YJL079C
									YJL091C
									YJL093C
									YJL142C
									YJL155C
									YJL190C
									YJL213W
									YJL217W
									YJL225C
									YJR001W
									YJR004C
									YJR010C-A
									YJR039W
									YJR071W
									YJR074W
									YJR094W-A
									YJR105W
									YJR150C
									YJR155W
									YKL008C
									YKL029C
									YKL034W
									YKL135C
									YKL165C
									YKL219W
									YKR053C
									YKR059W
									YKR088C
									YKR097W
									YLL066C
									YLL067C
									YLR034C
									YLR050C
									YLR078C
									YLR089C
									YLR121C
									YLR134W
									YLR137W
									YLR144C
									YLR194C
									YLR209C
									YLR252W
									YLR256W
									YLR317W
									YLR322W
									YLR345W
									YLR413W
									YLR466W
									YLR467W
									YML047W-A
									YML059C
									YML083C
									YML099W-A
									YML133C
									YMR007W
									YMR087W
									YMR119W-A
									YMR165C
									YMR169C
									YMR195W
									YMR244W
									YMR258C
									YMR274C
									YNL044W
									YNL066W
									YNL170W
									YNL312W
									YNL329C
									YNL339C
									YNR018W
									YNR019W
									YNR036C
									YNR041C
									YNR043W
									YOL062C
									YOL063C
									YOL075C
									YOL079W
									YOL087C
									YOL095C
									YOL110W
									YOL116W
									YOL121C
									YOL122C
									YOL134C
									YOR011W
									YOR059C
									YOR079C
									YOR088W
									YOR122C
									YOR126C
									YOR162C
									YOR227W
									YOR284W
									YOR292C
									YOR329C
									YOR381W
									YOR396W
									YPL003W
									YPL006W
									YPL028W
									YPL044C
									YPL071C
									YPL092W
									YPL144W
									YPL149W
									YPL170W
									YPL218W
									YPL259C
									YPL268W
									YPL276W
									YPL283C
									YPR004C
									YPR011C
									YPR022C
									YPR077C
									YPR132W
									YPR146C
									YPR157W
									YPR177C
									YPR178W
									YPR194C
									YPR204W
