# Supplementary material for: Evolutionary divergence in the fungal response to fluconazole revealed by soft clustering
Source: Genome Biol. 2010 Jul 23;11(7):R77. doi: 10.1186/gb-2010-11-7-r77 (PMC2926788; doi:10.1186/gb-2010-11-7-r77)
Supplement: Additional file 3 — Supplementary Table S2. [file gb-2010-11-7-r77-S3.XLSX]

## Sheet: ProcessFullAll
PathwayName	All	Partial	NoCoClustering	NoDE	DE orthologs	All Orthologs	Enrichment
ergosterol biosynthetic process	0.666667	0.0833333	0.25	0	24	24	3.9558e-06
aromatic compound metabolic process	0.14	0.36	0.36	0.14	43	50	6.3426e-06
amino acid biosynthetic process	0.1	0.311111	0.333333	0.255556	67	90	0.000184201
lipid biosynthetic process	0.369565	0.108696	0.369565	0.152174	39	46	0.000937051
alcohol metabolic process	0.416667	0.25	0.208333	0.125	21	24	0.000956584
biopolymer biosynthetic process	0.166667	0.19697	0.333333	0.30303	92	132	0.00135731
methionine biosynthetic process	0.0740741	0.37037	0.444444	0.111111	24	27	0.00399873
histidine biosynthetic process	0.181818	0.454545	0.363636	0	11	11	0.00478484
isoprenoid biosynthetic process	0.181818	0.0909091	0.727273	0	11	11	0.00570968
'de novo' IMP biosynthetic process	0.5	0.375	0.125	0	8	8	0.00648369
multidrug transport	0	0.363636	0.636364	0	11	11	0.0093695
branched chain family amino acid biosynthetic process	0.0833333	0.416667	0.416667	0.0833333	11	12	0.0115466
amino acid transport	0.181818	0.121212	0.454545	0.242424	25	33	0.0149814
carbohydrate metabolic process	0.117647	0.235294	0.323529	0.323529	69	102	0.0180307
amino acid metabolic process	0.173913	0.26087	0.347826	0.217391	18	23	0.0227454
arginine biosynthetic process	0.2	0.4	0.3	0.1	9	10	0.0271469
NADH oxidation	0.111111	0.333333	0.444444	0.111111	8	9	0.0369517
protein processing	0.125	0.375	0.4375	0.0625	15	16	0.0374805
fatty acid biosynthetic process	0.285714	0.142857	0.428571	0.142857	12	14	0.0398839
drug transport	0.166667	0.5	0.333333	0	6	6	0.0440297
cofactor metabolic process	0.0454545	0.318182	0.409091	0.227273	17	22	0.0539211
cellular carbohydrate metabolic process	0.2	0.4	0.4	0	5	5	0.0636355
cysteine biosynthetic process	0	0.5	0.333333	0.166667	10	12	0.0698231
cytogamy	0	0	1	0	5	5	0.0702457
mitochondrial protein processing during import	0	0	1	0	6	6	0.0742271
cellular zinc ion homeostasis	0	0.125	0.75	0.125	7	8	0.0864233
glutamate biosynthetic process	0.25	0.166667	0.416667	0.166667	10	12	0.0913551
copper ion transport	0.125	0.125	0.625	0.125	7	8	0.0919295
steroid biosynthetic process	0.541667	0.0833333	0.291667	0.0833333	22	24	0.0955313
amine transport	0	0.25	0.75	0	4	4	0.097218
cytokinesis, completion of separation	0	0.181818	0.636364	0.181818	9	11	0.104257
purine base biosynthetic process	0.571429	0.142857	0.285714	0	7	7	0.105943
cholesterol biosynthetic process	0.25	0.25	0.5	0	4	4	0.113898
glycerol metabolic process	0	0.375	0.5	0.125	7	8	0.116482
carboxylic acid metabolic process	0	0.285714	0.571429	0.142857	6	7	0.124431
oxidation reduction	0.157205	0.235808	0.323144	0.283843	164	229	0.128637
fructose 2,6-bisphosphate metabolic process	0	0.5	0.5	0	4	4	0.131845
gluconeogenesis	0.352941	0.235294	0.176471	0.235294	13	17	0.136631
glycerol-3-phosphate metabolic process	0.25	0.5	0.25	0	4	4	0.13833
glycine metabolic process	0.5	0.5	0	0	4	4	0.139702
protein refolding	0.363636	0.272727	0.272727	0.0909091	10	11	0.142483
'de novo' protein folding	0.333333	0.333333	0.166667	0.166667	5	6	0.14361
organic acid transport	0.2	0.2	0.6	0	5	5	0.143655
aldehyde metabolic process	0.15	0.2	0.35	0.3	14	20	0.144497
manganese ion transport	0	0.125	0.75	0.125	7	8	0.148872
isocitrate metabolic process	0.25	0	0.75	0	4	4	0.152388
fatty acid beta-oxidation	0	0.428571	0.428571	0.142857	6	7	0.158916
fructose metabolic process	0.285714	0.285714	0.285714	0.142857	6	7	0.162387
malate metabolic process	0.25	0.5	0.25	0	4	4	0.162649
amino acid and derivative metabolic process	0.166667	0.5	0.166667	0.166667	5	6	0.17433
ammonia assimilation cycle	0.666667	0	0.333333	0	3	3	0.175216
propionate metabolic process	0.2	0.2	0.6	0	5	5	0.175961
arginine metabolic process	0	0.333333	0.5	0.166667	5	6	0.178114
carnitine metabolic process	0	0.666667	0.333333	0	3	3	0.187139
cell wall biogenesis	0	0.333333	0.666667	0	3	3	0.190288
calcium-mediated signaling	0	0.333333	0.5	0.166667	5	6	0.190403
cell adhesion	0.333333	0	0.5	0.166667	5	6	0.192939
chitin catabolic process	0	0	1	0	3	3	0.195695
citrate metabolic process	0	0.333333	0.666667	0	3	3	0.198616
nicotinate nucleotide salvage	0.25	0	0.75	0	4	4	0.198652
hydrogen transport	0	0.3	0.5	0.2	8	10	0.199561
cellular response to starvation	0	0.5	0.333333	0.166667	5	6	0.202314
lysine biosynthetic process	0.285714	0.142857	0.428571	0.142857	6	7	0.202366
lysine biosynthetic process via aminoadipic acid	0.285714	0.142857	0.428571	0.142857	6	7	0.202615
methionine metabolic process	0.0714286	0.214286	0.5	0.214286	11	14	0.204491
ornithine biosynthetic process	0.25	0.25	0.5	0	4	4	0.212286
error-free DNA repair	0	0	1	0	3	3	0.212581
ethanol metabolic process	0	0.666667	0.333333	0	3	3	0.214592
double-strand break repair via homologous recombination	0	0	0.777778	0.222222	7	9	0.219968
galactose catabolic process via UDP-galactose	0	0	1	0	3	3	0.220298
gamma-aminobutyric acid transport	0.333333	0	0.666667	0	3	3	0.221106
maturation of SSU-rRNA from tricistronic rRNA transcript (SSU-rRNA, 5.8S rRNA, LSU-rRNA)	0.0857143	0.2	0.428571	0.285714	25	35	0.223386
glutathione biosynthetic process	0	0	1	0	3	3	0.225374
glycogen catabolic process	0.333333	0.666667	0	0	3	3	0.228901
glycoprotein metabolic process	0	0.333333	0.666667	0	3	3	0.229581
polysaccharide catabolic process	0	0.25	0.75	0	4	4	0.23225
homoserine biosynthetic process	0	0	1	0	3	3	0.236357
homoserine metabolic process	0	0.333333	0.666667	0	3	3	0.236534
hydrogen peroxide catabolic process	0.333333	0.333333	0.333333	0	3	3	0.236712
fungal-type cell wall biogenesis	0.111111	0.222222	0.444444	0.222222	7	9	0.23808
nitrogen compound metabolic process	0.25	0.214286	0.285714	0.25	21	28	0.239617
endonucleolytic cleavage in ITS1 to separate SSU-rRNA from 5.8S rRNA and LSU-rRNA from tricistronic rRNA transcript (SSU-rRNA, 5.8S rRNA, LSU-rRNA)	0.0714286	0.178571	0.428571	0.321429	19	28	0.241078
isoleucine biosynthetic process	0	0.333333	0.666667	0	3	3	0.244141
purine base metabolic process	0.222222	0.111111	0.555556	0.111111	8	9	0.246194
glutathione metabolic process	0.166667	0.333333	0.333333	0.166667	5	6	0.247273
nucleotide metabolic process	0.16	0.16	0.44	0.24	19	25	0.248426
lipid glycosylation	0	0.666667	0.333333	0	3	3	0.248634
glyoxylate cycle	0	0.166667	0.666667	0.166667	5	6	0.253893
macromolecule biosynthetic process	0.333333	0.333333	0.333333	0	3	3	0.254602
heme biosynthetic process	0.111111	0.333333	0.333333	0.222222	7	9	0.258638
cellular respiration	0.0454545	0.272727	0.318182	0.363636	28	44	0.268357
purine nucleotide biosynthetic process	0.411765	0.294118	0.117647	0.176471	14	17	0.274905
secondary metabolic process	0.6	0.2	0.2	0	5	5	0.281013
basic amino acid transport	0.2	0.2	0.4	0.2	4	5	0.281997
negative regulation of exit from mitosis	0	0.333333	0.666667	0	3	3	0.28612
CTP biosynthetic process	0	0	1	0	2	2	0.287168
DNA geometric change	0	1	0	0	2	2	0.288916
negative regulation of transcription factor activity	0	0.333333	0.666667	0	3	3	0.292145
G-protein signaling, coupled to cAMP nucleotide second messenger	0	0	1	0	2	2	0.292718
L-serine metabolic process	0	1	0	0	2	2	0.297117
cellular manganese ion homeostasis	0	0.4	0.4	0.2	4	5	0.299166
RNA localization	0	0.5	0.5	0	2	2	0.300681
double-strand break repair via break-induced replication	0	0.25	0.5	0.25	6	8	0.302
S-adenosylmethionine transport	0	0	1	0	2	2	0.302824
Ras protein signal transduction	0	0.0833333	0.583333	0.333333	8	12	0.303512
UMP biosynthetic process	0.5	0	0.5	0	2	2	0.304718
acetate biosynthetic process	0	1	0	0	2	2	0.305126
acetate metabolic process	0	0	1	0	2	2	0.305535
acetate transport	0	1	0	0	2	2	0.305671
acetyl-CoA biosynthetic process	0.5	0.5	0	0	2	2	0.305808
actin filament depolymerization	0	0	1	0	2	2	0.306904
endonucleolytic cleavage in 5'-ETS of tricistronic rRNA transcript (SSU-rRNA, 5.8S rRNA, LSU-rRNA)	0.0416667	0.166667	0.458333	0.333333	16	24	0.308576
regulation of mitosis	0	0	1	0	4	4	0.309906
age-dependent response to reactive oxygen species during chronological cell aging	0	0	1	0	2	2	0.310227
copper ion import	0.2	0.4	0.2	0.2	4	5	0.312204
osmosensory signaling pathway via two-component system	0	0.333333	0.666667	0	3	3	0.313838
aromatic amino acid family metabolic process	0	0.5	0.5	0	2	2	0.316318
box C/D snoRNA 3'-end processing	0	1	0	0	2	2	0.323332
conjugation	0.0555556	0.111111	0.5	0.333333	12	18	0.325348
carbohydrate biosynthetic process	0	0	1	0	2	2	0.325872
carotenoid biosynthetic process	0	0	1	0	2	2	0.327532
fatty acid metabolic process	0	0.5	0.166667	0.333333	16	24	0.329795
cell morphogenesis during conjugation	0	0	1	0	2	2	0.329968
allantoin catabolic process	0	0	0.714286	0.285714	5	7	0.331851
pantothenate biosynthetic process	0	0.1	0.7	0.2	8	10	0.333851
response to cold	0	0.25	0.75	0	4	4	0.337511
positive regulation of glycolysis	0.333333	0	0.666667	0	3	3	0.340024
response to hydrogen peroxide	0	0.25	0.75	0	4	4	0.341702
response to nutrient	0	0	1	0	4	4	0.344674
endonucleolytic cleavage to generate mature 5'-end of SSU-rRNA from (SSU-rRNA, 5.8S rRNA, LSU-rRNA)	0.0769231	0.153846	0.423077	0.346154	17	26	0.345043
cytidine metabolic process	0	0	1	0	2	2	0.345175
dipeptide transport	0.5	0	0.5	0	2	2	0.351487
early endosome to Golgi transport	0	0	1	0	2	2	0.353516
1,3-beta-glucan biosynthetic process	0.25	0	0.5	0.25	3	4	0.364295
furaldehyde metabolic process	0	0.5	0.5	0	2	2	0.364462
ATP transport	0	0.5	0.25	0.25	3	4	0.366686
C-terminal protein lipidation	0	0.5	0.25	0.25	3	4	0.367426
sex determination	0	0.25	0.75	0	4	4	0.367796
protein kinase cascade	0	0	1	0	3	3	0.368564
glucose transport	0.5	0	0.5	0	2	2	0.368766
D-xylose catabolic process	0	0.75	0	0.25	3	4	0.369096
glycerol-3-phosphate catabolic process	0	0.5	0.5	0	2	2	0.371861
glycerophospholipid metabolic process	0	1	0	0	2	2	0.372779
glycine biosynthetic process	0	0.5	0.5	0	2	2	0.373147
organic acid metabolic process	0.1875	0.3125	0.25	0.25	12	16	0.376114
histone dephosphorylation	0	0	1	0	2	2	0.380244
histone deubiquitination	0	0	1	0	2	2	0.380434
leucine biosynthetic process	0.2	0.4	0.2	0.2	4	5	0.386771
pyrimidine base biosynthetic process	0.333333	0.333333	0.333333	0	3	3	0.387442
RNA polyadenylation	0	0.25	0.5	0.25	3	4	0.38909
iron assimilation by reduction and transport	0.5	0	0.5	0	2	2	0.3897
rRNA methylation	0	0.666667	0.333333	0	3	3	0.391579
ketone metabolic process	0	1	0	0	2	2	0.392267
rRNA pseudouridine synthesis	0	0.666667	0.333333	0	3	3	0.392623
lactate metabolic process	0	0.5	0.5	0	2	2	0.392863
re-entry into mitotic cell cycle after pheromone arrest	0	0.333333	0.666667	0	3	3	0.39367
leucyl-tRNA aminoacylation	0	0	1	0	2	2	0.39466
lipoic acid biosynthetic process	0	0	1	0	2	2	0.396469
mating type determination	0	0	1	0	2	2	0.405703
'de novo' pyrimidine base biosynthetic process	0.333333	0.166667	0.166667	0.333333	4	6	0.408182
arabinose catabolic process	0	0.75	0	0.25	3	4	0.408931
regulation of glycolysis	0	0.333333	0.666667	0	3	3	0.412058
carbohydrate transport	0.047619	0.333333	0.238095	0.380952	13	21	0.414718
microtubule organizing center organization and biogenesis	0	0	1	0	2	2	0.415697
DNA replication checkpoint	0	0.166667	0.5	0.333333	4	6	0.418573
double-strand break repair	0	0.0833333	0.583333	0.333333	8	12	0.419623
fermentation	0.142857	0.428571	0.142857	0.285714	5	7	0.422871
cellular calcium ion homeostasis	0.111111	0.111111	0.444444	0.333333	6	9	0.424264
one-carbon compound metabolic process	0.178571	0.25	0.285714	0.285714	20	28	0.424411
threonine metabolic process	0	0	1	0	4	4	0.425675
post-translational protein modification	0	0.0769231	0.692308	0.230769	10	13	0.431029
negative regulation of MAPKKK cascade	0	0.5	0.5	0	2	2	0.43105
hyperosmotic response	0.1	0.2	0.4	0.3	7	10	0.431246
energy reserve metabolic process	0.04	0.186667	0.386667	0.386667	46	75	0.431502
cellular potassium ion homeostasis	0	0.25	0.5	0.25	3	4	0.438139
cellular response to phosphate starvation	0	0	0.75	0.25	3	4	0.439514
response to amino acid stimulus	0	0.333333	0.666667	0	3	3	0.440021
chaperone-mediated protein complex assembly	0	0.25	0.5	0.25	3	4	0.441124
response to copper ion	0.333333	0	0.666667	0	3	3	0.443282
ribosomal large subunit biogenesis	0.0384615	0.384615	0.384615	0.192308	21	26	0.444552
nuclear division	0	0.5	0.5	0	2	2	0.447029
nuclear mRNA 3'-splice site recognition	0	0.5	0.5	0	2	2	0.447754
porphyrin biosynthetic process	0.111111	0.444444	0.222222	0.222222	7	9	0.448665
cell wall organization and biogenesis	0.037037	0.214815	0.333333	0.414815	79	135	0.448712
glycolysis	0.25	0.285714	0.107143	0.357143	18	28	0.449676
response to singlet oxygen	0	0	1	0	3	3	0.454107
ascospore wall assembly	0.0294118	0.0882353	0.470588	0.411765	20	34	0.454733
G-protein coupled receptor protein signaling pathway	0	0.125	0.5	0.375	5	8	0.455601
negative regulation of transcription from RNA polymerase II promoter, global	0	0	0.8	0.2	4	5	0.456932
organelle fusion	0	0.5	0.5	0	2	2	0.459603
protein metabolic process	0.166667	0.166667	0.5	0.166667	5	6	0.461368
oxidative phosphorylation	0	1	0	0	2	2	0.462894
metabolic process	0.109551	0.213483	0.323034	0.353933	230	356	0.462987
oxygen transport	0.5	0	0.5	0	2	2	0.463658
donor selection	0	0.25	0.5	0.25	3	4	0.463676
establishment of mitotic sister chromatid cohesion	0	0.25	0.5	0.25	3	4	0.471821
phosphatidylcholine metabolic process	0	0.5	0.5	0	2	2	0.472979
biotin biosynthetic process	0	0.166667	0.5	0.333333	4	6	0.478469
plasma membrane fusion	0	0	1	0	2	2	0.479081
oligopeptide transport	0.2	0	0.6	0.2	4	5	0.481135
calcium ion transport	0	0	0.666667	0.333333	4	6	0.483581
generation of catalytic spliceosome for first transesterification step	0	0.25	0.5	0.25	3	4	0.48499
generation of catalytic spliceosome for second transesterification step	0	0	0.75	0.25	3	4	0.485248
positive regulation of gene-specific transcription involved in unfolded protein response	0	0	1	0	2	2	0.486672
nuclear-transcribed mRNA catabolic process, deadenylation-dependent decay	0	0.0909091	0.636364	0.272727	8	11	0.486989
response to pH	0	0.428571	0.428571	0.142857	6	7	0.488784
glutathione catabolic process	0	0.25	0.5	0.25	3	4	0.490427
positive regulation of telomere maintenance via telomerase	0	0.5	0.5	0	2	2	0.49109
sterol biosynthetic process	0.444444	0.111111	0.259259	0.185185	22	27	0.495956
proline catabolic process to glutamate	0	0.5	0.5	0	2	2	0.497548
propionate catabolic process, 2-methylcitrate cycle	0	0	1	0	2	2	0.498969
ubiquinone biosynthetic process	0	0	0.888889	0.111111	8	9	0.500745
riboflavin biosynthetic process	0	0.285714	0.571429	0.142857	6	7	0.501296
protein amino acid farnesylation	0	0	1	0	2	2	0.503268
protein amino acid methylation	0	0	1	0	2	2	0.504424
meiotic DNA double-strand break formation	0	0.285714	0.428571	0.285714	5	7	0.506602
protein insertion into membrane	0	1	0	0	2	2	0.513221
intracellular sequestering of iron ion	0	0.25	0.5	0.25	3	4	0.515619
heteroduplex formation	0	0.222222	0.444444	0.333333	6	9	0.520017
endoplasmic reticulum unfolded protein response	0	0	0.636364	0.363636	7	11	0.521473
protein thiol-disulfide exchange	0	0.5	0.5	0	2	2	0.523165
protein-cofactor linkage	0	0.5	0.5	0	2	2	0.525004
proteolysis involved in cellular protein catabolic process	0	0	1	0	2	2	0.52562
threonine catabolic process	0	0.666667	0.333333	0	3	3	0.526543
S phase of mitotic cell cycle	0	0.0833333	0.5	0.416667	7	12	0.526883
1,6-beta-glucan metabolic process	0	1	0	0	1	1	0.533736
ADP biosynthetic process	0	0	1	0	1	1	0.534312
CDP-diacylglycerol metabolic process	0	1	0	0	1	1	0.535699
DNA catabolic process, endonucleolytic	0	1	0	0	1	1	0.53686
DNA ligation	0	0	1	0	1	1	0.537793
mannose metabolic process	0.5	0.25	0	0.25	3	4	0.539057
FAD biosynthetic process	0	0	1	0	1	1	0.540493
FMN biosynthetic process	0	1	0	0	1	1	0.540729
G1/S transition checkpoint	0	0	1	0	1	1	0.541557
G2/M transition checkpoint	0	0	1	0	1	1	0.541794
regulation of GTPase activity	0	0	1	0	2	2	0.542002
GMP salvage	0	0	1	0	1	1	0.542507
cellular morphogenesis during vegetative growth	0	0.125	0.5	0.375	5	8	0.543209
Group II intron splicing	0	0	1	0	1	1	0.544056
IMP biosynthetic process	0	1	0	0	1	1	0.544176
IMP salvage	0	0	1	0	1	1	0.544295
L-cystine transport	0	1	0	0	1	1	0.544535
L-glutamate transport	0	0	1	0	1	1	0.544655
L-phenylalanine biosynthetic process	0	0	1	0	1	1	0.544774
NAD biosynthesis via nicotinamide riboside salvage pathway	0	0	1	0	1	1	0.546458
NADH metabolic process	0	0	1	0	1	1	0.546941
NADH regeneration	0	1	0	0	1	1	0.547182
iron ion transport	0.0454545	0.318182	0.272727	0.363636	14	22	0.547489
RNA methylation	0	1	0	0	1	1	0.548637
rRNA modification	0	0.222222	0.555556	0.222222	7	9	0.549981
2-oxoglutarate metabolic process	0	0	0.666667	0.333333	2	3	0.550881
aerobic respiration	0.0163934	0.180328	0.360656	0.442623	34	61	0.551125
UDP-galactose transport	0	1	0	0	1	1	0.551693
UTP biosynthetic process	0	0	1	0	1	1	0.552186
XMP salvage	0	0	1	0	1	1	0.552309
acetate derivative biosynthetic process	0	1	0	0	1	1	0.552555
acetate fermentation	1	0	0	0	1	1	0.552679
acetyl-CoA catabolic process	0	0	1	0	1	1	0.553296
acetyl-CoA metabolic process	0	0	1	0	1	1	0.55342
actin filament severing	0	0	1	0	1	1	0.554535
misfolded or incompletely synthesized protein catabolic process	0.25	0	0.5	0.25	3	4	0.554624
activation of MAPK activity during osmolarity sensing	0	0	1	0	1	1	0.555033
activation of MAPKK activity	0	0	1	0	1	1	0.555157
adenine biosynthetic process	0	0	1	0	1	1	0.556279
adenine catabolic process	0	0	1	0	1	1	0.556404
age-dependent response to reactive oxygen species	0	1	0	0	1	1	0.556905
mitochondrial electron transport, succinate to ubiquinone	0	0.5	0.25	0.25	3	4	0.557614
allantoate transport	0	0	1	0	1	1	0.557783
regulation of DNA metabolic process	0	0	0.777778	0.222222	7	9	0.557859
allantoin transport	0	0	1	0	1	1	0.558035
alpha-glucoside transport	0	0	1	0	1	1	0.558161
amide metabolic process	0	1	0	0	1	1	0.558412
mitochondrial fusion	0	0.25	0.5	0.25	3	4	0.558514
lipid metabolic process	0.0434783	0.326087	0.26087	0.369565	29	46	0.558802
amino acid catabolic process	0	0	1	0	1	1	0.558916
amino acid export	0	1	0	0	1	1	0.559169
antigen processing and presentation	0	0	1	0	1	1	0.560688
regulation of protein stability	0	0.5	0.5	0	2	2	0.560856
regulation of proteolysis	0	0.5	0.5	0	2	2	0.561196
arginine biosynthetic process via ornithine	0	1	0	0	1	1	0.561197
arginine catabolic process	0	0	1	0	1	1	0.561324
arginine catabolic process to ornithine	0	1	0	0	1	1	0.561451
argininosuccinate metabolic process	0	0	1	0	1	1	0.561833
aromatic amino acid transport	0	0	1	0	1	1	0.562599
aromatic compound biosynthetic process	0	0	1	0	1	1	0.562727
arsenite transport	0	0	1	0	1	1	0.562983
asparagine catabolic process	0	0	1	0	1	1	0.563881
asparagine metabolic process	0	0	1	0	1	1	0.564009
GTP biosynthetic process	0.333333	0	0.333333	0.333333	2	3	0.564152
aspartate transport	0	0	1	0	1	1	0.564523
autophagic vacuole fusion	0	0	1	0	1	1	0.565426
regulation of transcription during G2/M-phase of mitotic cell cycle	0	1	0	0	2	2	0.565637
base-excision repair, base-free sugar-phosphate removal	0	0	1	0	1	1	0.56659
MAPKKK cascade during osmolarity sensing	0	0	0.666667	0.333333	2	3	0.568247
box H/ACA snoRNA 3'-end processing	0	1	0	0	1	1	0.568803
branched chain family amino acid metabolic process	0	1	0	0	1	1	0.569457
cAMP biosynthetic process	0	0	1	0	1	1	0.570113
cadmium ion transport	0	1	0	0	1	1	0.570507
regulation of translational elongation	0	0	1	0	2	2	0.570828
NADPH regeneration	0.333333	0	0.333333	0.333333	2	3	0.570939
carbon utilization by utilization of organic compounds	0	0	1	0	1	1	0.57156
carboxylic acid transport	0	0	1	0	1	1	0.571824
cardiolipin metabolic process	1	0	0	0	1	1	0.571957
carnitine transport	0	0	1	0	1	1	0.572221
1,6-beta-glucan biosynthetic process	0	0.142857	0.428571	0.428571	4	7	0.573261
cell projection biogenesis	0	0	1	0	1	1	0.574611
cell-cell adhesion	1	0	0	0	1	1	0.575948
respiratory chain complex IV assembly	0	0	1	0	2	2	0.576091
UFP-specific transcription factor mRNA processing during unfolded protein response	0	0.333333	0.333333	0.333333	2	3	0.577646
cellular metal ion homeostasis	0	1	0	0	1	1	0.57783
regulation of protein metabolic process	0	0.0769231	0.692308	0.230769	10	13	0.579933
chaperone cofactor-dependent protein folding	1	0	0	0	1	1	0.579995
chemotaxis	0	1	0	0	1	1	0.580403
response to chemical stimulus	0	0	1	0	2	2	0.580711
actin nucleation	0	0.333333	0.333333	0.333333	2	3	0.581865
chromosome decondensation	0	0	1	0	1	1	0.582725
citrulline metabolic process	0	0	1	0	1	1	0.583825
L-serine biosynthetic process	0	0.4	0.2	0.4	3	5	0.583983
cobalt ion transport	0	0	1	0	1	1	0.5841
coenzyme A metabolic process	0	0	1	0	1	1	0.584376
conversion of met-tRNAf to fmet-tRNA	0	1	0	0	1	1	0.585343
response to inorganic substance	0.5	0.5	0	0	2	2	0.585749
cortical actin cytoskeleton organization and biogenesis	0	0	1	0	1	1	0.585758
response to mercury ion	0	0	1	0	2	2	0.586111
cyclic nucleotide biosynthetic process	0	0	1	0	1	1	0.586174
cyclic nucleotide metabolic process	0	0	1	0	1	1	0.586313
N-terminal protein myristoylation	0	0.6	0	0.4	3	5	0.586424
cysteine biosynthetic process via cystathionine	0	1	0	0	1	1	0.586869
cysteinyl-tRNA aminoacylation	0	0	1	0	1	1	0.587287
pyridine nucleotide biosynthetic process	0.2	0	0.6	0.2	4	5	0.587401
cytidine catabolic process	0	0	1	0	1	1	0.587426
cytidine transport	0	1	0	0	1	1	0.587705
cytokinesis during cell cycle	0	0	1	0	1	1	0.588543
cytosine metabolic process	0	0	1	0	1	1	0.589524
cytosine transport	0	1	0	0	1	1	0.589664
response to reactive oxygen species	0	0.5	0.5	0	2	2	0.59012
dTMP biosynthetic process	0	0	1	0	1	1	0.590367
dUTP metabolic process	0	0	1	0	1	1	0.59079
intracellular copper ion transport	0	0.166667	0.5	0.333333	4	6	0.591087
deoxycytidine catabolic process	0	0	1	0	1	1	0.591354
glutamine metabolic process	0.277778	0.111111	0.222222	0.388889	11	18	0.591918
pyrimidine salvage	0	0.2	0.6	0.2	4	5	0.591918
detection of glucose	0	1	0	0	1	1	0.592203
detection of sucrose stimulus	0	1	0	0	1	1	0.592345
diadenosine polyphosphate catabolic process	0	0	1	0	1	1	0.592628
dicarboxylic acid transport	0	0	1	0	1	1	0.59277
aromatic amino acid family catabolic process to alcohol via Ehrlich pathway	0.333333	0.333333	0	0.333333	2	3	0.593052
response to zinc ion	0	0.5	0.5	0	2	2	0.594169
endonucleolytic cleavage in ITS1 upstream of 5.8S rRNA from tricistronic rRNA transcript (SSU-rRNA, 5.8S rRNA, LSU-rRNA)	0	1	0	0	1	1	0.595335
energy coupled proton transport, against electrochemical gradient	0	0	1	0	1	1	0.596196
ergosterol metabolic process	0	0	1	0	1	1	0.59677
attachment of spindle microtubules to kinetochore	0	0.666667	0	0.333333	2	3	0.59722
establishment and/or maintenance of chromatin architecture during transcription	0	0	1	0	1	1	0.59749
ethanol biosynthetic process during fermentation	0	1	0	0	1	1	0.598646
exit from mitosis	0	1	0	0	1	1	0.599081
folic acid and derivative biosynthetic process	0.25	0.25	0.125	0.375	5	8	0.599113
exonucleolytic trimming to generate mature 5'-end of 5.8S rRNA from tricistronic rRNA transcript (SSU-rRNA, 5.8S rRNA, LSU-rRNA)	0	0	1	0	1	1	0.599516
extrachromosomal circular DNA accumulation during cell aging	0	0	1	0	1	1	0.599806
farnesyl diphosphate biosynthetic process	0	1	0	0	1	1	0.600097
fatty acid catabolic process	0	0	1	0	1	1	0.600679
ferrous iron transport	0	0	1	0	1	1	0.601555
maturation of LSU-rRNA from tricistronic rRNA transcript (SSU-rRNA, 5.8S rRNA, LSU-rRNA)	0	0.357143	0.285714	0.357143	9	14	0.602477
fumarate metabolic process	0	0	1	0	1	1	0.603167
fumarate transport	0	0	1	0	1	1	0.603314
galactose metabolic process	0.125	0	0.5	0.375	5	8	0.603881
galactose transport	0	0	1	0	1	1	0.604345
gamma-aminobutyric acid metabolic process	0	1	0	0	1	1	0.60464
gene conversion at mating-type locus	0	0	1	0	1	1	0.604935
sequestering of lipid	0	1	0	0	2	2	0.605047
gene conversion at mating-type locus, DNA repair synthesis	0	0	1	0	1	1	0.605231
age-dependent response to oxidative stress during chronological cell aging	0	0	0.6	0.4	3	5	0.605597
glucan metabolic process	0	1	0	0	1	1	0.60612
glutamate catabolic process	0	1	0	0	1	1	0.607607
glutamate decarboxylation to succinate	0	0	1	0	1	1	0.607757
glutamate metabolic process	0	1	0	0	1	1	0.607906
glutamine biosynthetic process	0	0	1	0	1	1	0.608055
ribosomal small subunit biogenesis	0.142857	0.428571	0.214286	0.214286	11	14	0.608437
siderophore-iron transport	0	0.5	0.5	0	2	2	0.608484
amino acid catabolic process to alcohol via Ehrlich pathway	0	0.2	0.4	0.4	3	5	0.609729
glycerophosphodiester transport	0	0	1	0	1	1	0.610153
siroheme biosynthetic process	0	0.5	0.5	0	2	2	0.610791
glycine decarboxylation via glycine cleavage system	1	0	0	0	1	1	0.611358
glycolipid translocation	0	0	1	0	1	1	0.612114
glycyl-tRNA aminoacylation	0	0	1	0	1	1	0.61272
glyoxylate catabolic process	1	0	0	0	1	1	0.612871
guanine metabolic process	0	1	0	0	1	1	0.613175
guanine nucleotide transport	0	1	0	0	1	1	0.613327
guanosine catabolic process	0	0	1	0	1	1	0.613479
snRNA processing	0	0	1	0	2	2	0.6135
heme transport	1	0	0	0	1	1	0.614392
phosphate transport	0	0.1	0.6	0.3	7	10	0.614752
histidine transport	0	0	1	0	1	1	0.61592
snoRNA processing	0	0	1	0	2	2	0.616226
histone monoubiquitination	0	0	1	0	1	1	0.617456
homocysteine catabolic process	0	0	1	0	1	1	0.617919
filamentous growth	0.037037	0.0740741	0.481481	0.407407	16	27	0.618294
phosphatidylcholine biosynthetic process	0.142857	0.142857	0.428571	0.285714	5	7	0.618362
hyperosmotic salinity response	0	0	1	0	1	1	0.61931
hypoxanthine metabolic process	0	0	1	0	1	1	0.619465
hypoxanthine salvage	0	0	1	0	1	1	0.61962
immune response	0	0	1	0	1	1	0.619775
inosine catabolic process	0	0	1	0	1	1	0.62024
inosine salvage	0	0	1	0	1	1	0.620396
inositol biosynthetic process	0	1	0	0	1	1	0.620551
intermediate filament-based process	0	0	1	0	1	1	0.621486
internal peptidyl-lysine acetylation	0	0	1	0	1	1	0.621642
intracellular accumulation of glycerol	0	1	0	0	1	1	0.622423
chromosome condensation	0	0	0.666667	0.333333	2	3	0.622784
SCF-dependent proteasomal ubiquitin-dependent protein catabolic process	0	0	0.555556	0.444444	5	9	0.62292
spore germination	0	0	1	0	2	2	0.624915
biofilm formation	0.2	0.2	0.2	0.4	3	5	0.625088
CVT pathway	0.0526316	0.105263	0.368421	0.473684	10	19	0.625308
phospholipid catabolic process	0	0.285714	0.428571	0.285714	5	7	0.625387
isoleucine metabolic process	0	0	1	0	1	1	0.62541
isopropylmalate transport	0	0	1	0	1	1	0.625885
kynurenic acid biosynthetic process	0	0	1	0	1	1	0.626677
RNA 3'-end processing	0.0909091	0.0909091	0.363636	0.454545	6	11	0.627238
succinyl-CoA metabolic process	0	0	1	0	2	2	0.629329
long-chain fatty acid transport	0	1	0	0	1	1	0.630025
loss of chromatin silencing	0	0	1	0	1	1	0.630186
cytochrome c-heme linkage	0	0	0.666667	0.333333	2	3	0.630441
low-affinity iron ion transport	0	1	0	0	1	1	0.630507
low-affinity zinc ion transport	0	0	1	0	1	1	0.630667
lysine biosynthetic process via diaminopimelate	0	0	1	0	1	1	0.63115
sulfite transport	0	0.5	0.5	0	2	2	0.631756
mRNA methylation	0	1	0	0	1	1	0.632601
mannoprotein metabolic process	0	0	1	0	1	1	0.636013
mannose inositol phosphoceramide metabolic process	0	1	0	0	1	1	0.63634
double-strand break repair via synthesis-dependent strand annealing	0	0.333333	0.333333	0.333333	2	3	0.639856
meiotic sister chromatid cohesion, centromeric	0	0	1	0	1	1	0.640787
methionine catabolic process to 3-methylthiopropanol	0	1	0	0	1	1	0.64295
dephosphorylation	0	0.166667	0.416667	0.416667	7	12	0.644148
mitochondrial DNA metabolic process	0	0	1	0	1	1	0.645632
mitochondrial RNA 5'-end processing	0	0	1	0	1	1	0.646138
mitochondrial citrate transport	0	0	1	0	1	1	0.646306
mitochondrial electron transport, NADH to ubiquinone	0	0	1	0	1	1	0.646644
response to temperature stimulus	0.235294	0.176471	0.352941	0.235294	13	17	0.648017
branched chain family amino acid catabolic process	0.142857	0.428571	0	0.428571	4	7	0.648598
mitochondrial translation	0	0	1	0	1	1	0.649528
mitochondrion localization	0	1	0	0	1	1	0.65021
thiamin metabolic process	0	0	1	0	2	2	0.650415
mitotic anaphase	0	0	1	0	1	1	0.650723
mitotic cell cycle G2/M transition DNA damage checkpoint	0	0	1	0	1	1	0.651236
folic acid and derivative metabolic process	0.333333	0	0.333333	0.333333	2	3	0.651325
mitotic cell cycle checkpoint	0	0	1	0	1	1	0.651408
threonyl-tRNA aminoacylation	0	0.5	0.5	0	2	2	0.652965
asexual reproduction	0	0	0.555556	0.444444	5	9	0.653081
galactose catabolic process	0.333333	0	0.333333	0.333333	2	3	0.653647
gamma-aminobutyric acid catabolic process	0	0.333333	0.333333	0.333333	2	3	0.654493
transcription from mitochondrial promoter	0	0	1	0	2	2	0.655102
negative regulation of antisense RNA transcription	0	1	0	0	1	1	0.657113
glucose import	0.666667	0	0	0.333333	2	3	0.657891
negative regulation of chromatin silencing at telomere	0	0	1	0	1	1	0.658511
negative regulation of meiotic cell cycle	0	0	1	0	1	1	0.659915
sulfate assimilation	0	0.4	0.4	0.2	8	10	0.659991
negative regulation of mitotic cell cycle	0	0	1	0	1	1	0.660443
negative regulation of nuclear mRNA splicing, via spliceosome	0	1	0	0	1	1	0.660795
proline catabolic process	0.25	0.25	0.25	0.25	3	4	0.660911
glycerol biosynthetic process	0	0.333333	0.333333	0.333333	2	3	0.661094
proline metabolic process	0.25	0.25	0.25	0.25	3	4	0.661619
negative regulation of protein kinase activity	0	0	1	0	1	1	0.662032
glycogen biosynthetic process	0.3	0.2	0.1	0.4	6	10	0.662195
negative regulation of protein phosphatase type 2A activity	0	0	1	0	1	1	0.662386
negative regulation of transcription by carbon catabolites	0	0	1	0	1	1	0.663451
tricarboxylic acid cycle	0.115385	0.192308	0.5	0.192308	21	26	0.663623
glycine catabolic process	0.333333	0.333333	0	0.333333	2	3	0.664099
zinc ion transport	0	0.142857	0.714286	0.142857	6	7	0.664438
cellular copper ion homeostasis	0	0	0.571429	0.428571	4	7	0.664653
negative regulation of transcription from RNA polymerase III promoter	0	0	1	0	1	1	0.665055
negative regulation of transcription, mating-type specific	0	0	1	0	1	1	0.665413
negative regulation of transcription, mitotic	0	0	1	0	1	1	0.665591
triacylglycerol biosynthetic process	0	1	0	0	2	2	0.665944
negative regulation of translation in response to stress	0	0	1	0	1	1	0.665949
sulfur metabolic process	0.1	0.2	0.5	0.2	8	10	0.666202
neutral amino acid transport	1	0	0	0	1	1	0.666667
negative regulation of meiosis	0	0.166667	0.5	0.333333	4	6	0.66671
nicotinamide mononucleotide transport	0	1	0	0	1	1	0.667026
nicotinamide riboside metabolic process	0	0	1	0	1	1	0.667206
nicotinamide riboside transport	0	0	1	0	1	1	0.667385
nicotinate nucleotide biosynthetic process	0	0	1	0	1	1	0.667565
mitochondrial transport	0	0.181818	0.454545	0.363636	7	11	0.667693
nitrogen compound biosynthetic process	0	0	1	0	1	1	0.668106
nuclear export	0	0	1	0	1	1	0.668828
heterotrimeric G-protein complex cycle	0	0	0.666667	0.333333	2	3	0.669502
hexose metabolic process	0	0.333333	0.333333	0.333333	2	3	0.669937
protein amino acid palmitoylation	0	0.285714	0.428571	0.285714	5	7	0.670787
nuclear translocation of MAPK during osmolarity sensing	0	0	1	0	1	1	0.671185
threonine biosynthetic process	0	0	0.833333	0.166667	5	6	0.673319
nucleoside catabolic process	0	0	1	0	1	1	0.673375
nucleoside diphosphate metabolic process	0	0	1	0	1	1	0.673558
nucleoside diphosphate phosphorylation	0	0	1	0	1	1	0.673742
nucleoside transport	0	1	0	0	1	1	0.674108
nucleoside triphosphate biosynthetic process	0	0	1	0	1	1	0.674292
nucleotide catabolic process	0	0	1	0	1	1	0.675211
negative regulation of transcription from RNA polymerase II promoter by glucose	0	0.5	0.166667	0.333333	4	6	0.675515
nucleotide-excision repair, DNA incision, 3'-to lesion	0	0	1	0	1	1	0.676318
oligosaccharide catabolic process	0	1	0	0	1	1	0.677058
oligosaccharide metabolic process	0	0	1	0	1	1	0.677243
organelle ATP synthesis coupled electron transport	1	0	0	0	1	1	0.677799
organic alcohol transport	0	1	0	0	1	1	0.678728
ornithine metabolic process	0	1	0	0	1	1	0.6791
protein import into mitochondrial intermembrane space	0	0.428571	0.285714	0.285714	5	7	0.679506
oxaloacetate transport	0	0	1	0	1	1	0.680033
protein insertion into mitochondrial membrane from inner side	0	0.5	0.25	0.25	3	4	0.681321
pantothenate transport	0	0	1	0	1	1	0.681343
maturation of 5.8S rRNA from tricistronic rRNA transcript (SSU-rRNA, 5.8S rRNA, LSU-rRNA)	0	0.307692	0.307692	0.384615	8	13	0.68181
pentose-phosphate shunt, non-oxidative branch	0	0	1	0	1	1	0.681906
peptide pheromone export	0	1	0	0	1	1	0.682658
vesicle coating	0	0	1	0	2	2	0.683404
peptidyl-arginine methylation	0	0	1	0	1	1	0.683412
peptidyl-arginine modification	0	0	1	0	1	1	0.6836
peptidyl-glutamine methylation	0	0	1	0	1	1	0.683978
peptidyl-lysine di-methylation	0	0	1	0	1	1	0.684356
peptidyl-lysine mono-methylation	0	0	1	0	1	1	0.684924
peptidyl-lysine tri-methylation	0	0	1	0	1	1	0.685113
peroxisome fission	0	0	1	0	1	1	0.685873
phosphatidylcholine catabolic process	0	0	1	0	1	1	0.687587
phosphatidylglycerol biosynthetic process	0	0	1	0	1	1	0.68816
phosphatidylglycerol catabolic process	0	0	1	0	1	1	0.688351
vitamin transport	0.5	0	0.5	0	2	2	0.688914
phosphatidylserine biosynthetic process	0	1	0	0	1	1	0.688926
phosphatidylserine metabolic process	0	0	1	0	1	1	0.68931
protein stabilization	0	0.25	0.5	0.25	3	4	0.689334
photoreactive repair	0	0	1	0	1	1	0.691813
serine family amino acid biosynthetic process	0	0.6	0.2	0.2	4	5	0.692007
plasma membrane fusion during cytogamy	0	0	1	0	1	1	0.692394
polysaccharide metabolic process	0	1	0	0	1	1	0.69453
glucose mediated signaling	0	0.2	0.4	0.4	3	5	0.694693
positive regulation of DNA repair	0	0	1	0	1	1	0.69492
mRNA splice site selection	0	0.333333	0.333333	0.333333	2	3	0.694962
positive regulation of DNA replication during S phase	0	0	1	0	1	1	0.69531
positive regulation of RNA elongation from RNA polymerase II promoter	0	0	1	0	1	1	0.695701
positive regulation of biological process	1	0	0	0	1	1	0.696288
positive regulation of cell cycle	0	1	0	0	1	1	0.69668
positive regulation of cellular process	1	0	0	0	1	1	0.696876
positive regulation of cytoplasmic mRNA processing body assembly	0	1	0	0	1	1	0.697072
positive regulation of endodeoxyribonuclease activity	0	0	1	0	1	1	0.697268
positive regulation of ligase activity	0	0	1	0	1	1	0.698252
positive regulation of meiosis	0	0	1	0	1	1	0.698646
positive regulation of meiotic cell cycle	0	0	1	0	1	1	0.698843
positive regulation of mitotic cell cycle	0	0	1	0	1	1	0.69904
positive regulation of protein binding	0	0	1	0	1	1	0.699633
positive regulation of protein catabolic process	0	0	1	0	1	1	0.69983
late endosome to vacuole transport via multivesicular body sorting pathway	0	0	0.6	0.4	6	10	0.700694
putrescine transport	0.25	0	0.5	0.25	3	4	0.701118
positive regulation of transcription from RNA polymerase II promoter by carbon catabolites	0	0	1	0	1	1	0.701814
meiotic DNA double-strand break processing	0	0.333333	0.333333	0.333333	2	3	0.703134
potassium ion import	0	0	1	0	1	1	0.704209
meiotic gene conversion	0	0	0.666667	0.333333	2	3	0.704276
meiotic telomere clustering	0	0.333333	0.333333	0.333333	2	3	0.706108
propionate catabolic process	0	0	1	0	1	1	0.706218
heterocycle metabolic process	0.2	0.2	0.2	0.4	3	5	0.707728
oxygen and reactive oxygen species metabolic process	0	0.5	0.166667	0.333333	4	6	0.708055
methionyl-tRNA aminoacylation	0	0	0.666667	0.333333	2	3	0.709324
protein amino acid terminal N-glycosylation	0	0	1	0	1	1	0.711086
protein complex localization	0	1	0	0	1	1	0.712108
protein deglycosylation	0	0	1	0	1	1	0.712313
protein import into nucleus, translocation	1	0	0	0	1	1	0.7154
protein localization in Golgi apparatus	0	0	1	0	1	1	0.717889
protein maturation	0	1	0	0	1	1	0.718306
protein maturation via proteolysis	0	1	0	0	1	1	0.718514
protein-chromophore linkage	0	0	1	0	1	1	0.7244
negative regulation of ATPase activity	0	0.666667	0	0.333333	2	3	0.726084
purine nucleoside monophosphate biosynthetic process	0	1	0	0	1	1	0.726313
purine ribonucleotide biosynthetic process	0	1	0	0	1	1	0.72738
purine salvage	0	0	1	0	1	1	0.727593
mitochondrial genome maintenance	0.0645161	0.193548	0.354839	0.387097	19	31	0.727596
purine transport	0	1	0	0	1	1	0.727807
pyrimidine base metabolic process	0	0	1	0	1	1	0.729308
pyrimidine deoxyribonucleoside triphosphate catabolic process	0	0	1	0	1	1	0.729523
pyrimidine nucleoside catabolic process	0	0	1	0	1	1	0.729738
pyrimidine nucleotide transport	0	0	1	0	1	1	0.730168
negative regulation of glycogen biosynthetic process	0	0	0.666667	0.333333	2	3	0.731277
recruitment of 3'-end processing factors to RNA polymerase II holoenzyme complex	0	0	1	0	1	1	0.73363
redox signal response	0	0	1	0	1	1	0.733847
regulation of ATPase activity	0	1	0	0	1	1	0.7345
'de novo' cotranslational protein folding	0	0.25	0.25	0.5	2	4	0.735613
regulation of G-protein coupled receptor protein signaling pathway	0	0	1	0	1	1	0.736029
regulation of arginine metabolic process	0	0	1	0	1	1	0.738003
regulation of budding cell apical growth	0	0	1	0	1	1	0.738223
negative regulation of transcription, DNA-dependent	0	0	0.666667	0.333333	2	3	0.738888
cation transport	0	0.157895	0.368421	0.473684	10	19	0.740555
regulation of double-strand break repair via homologous recombination	0	0	1	0	1	1	0.741317
SRP-dependent cotranslational protein targeting to membrane, translocation	0.375	0.125	0	0.5	4	8	0.741626
regulation of ergosterol biosynthetic process	0	1	0	0	1	1	0.741762
regulation of fatty acid metabolic process	0	0	1	0	1	1	0.742429
regulation of filamentous growth	0	0	1	0	1	1	0.742651
regulation of fungal-type cell wall biogenesis	0	0	1	0	1	1	0.742874
RNA-dependent DNA replication	0	0	0.5	0.5	3	6	0.744231
regulation of intracellular pH	0	1	0	0	1	1	0.745334
FAD transport	0.25	0.25	0	0.5	2	4	0.74591
regulation of protein amino acid phosphorylation	0	0	1	0	1	1	0.74781
regulation of response to osmotic stress	0	0	1	0	1	1	0.749395
regulation of stress-activated MAPK cascade	0	0	1	0	1	1	0.750303
Group I intron splicing	0	0	0.5	0.5	2	4	0.750445
regulation of sulfur metabolic process	0	1	0	0	1	1	0.75053
regulation of telomerase activity	0	0	1	0	1	1	0.750758
regulation of telomere maintenance via telomerase	0	1	0	0	1	1	0.750986
regulation of transcription by glucose	0	1	0	0	1	1	0.75167
L-phenylalanine catabolic process	0.25	0.25	0	0.5	2	4	0.751744
invasive growth in response to glucose limitation	0.0217391	0.130435	0.434783	0.413043	27	46	0.752045
M phase of mitotic cell cycle	0	0	0.5	0.5	2	4	0.752394
N-glycan processing	0	0	0.5	0.5	2	4	0.753044
regulation of transcription from RNA polymerase II promoter, global	0	0	1	0	1	1	0.753729
NAD biosynthetic process	0	0	0.5	0.5	2	4	0.754021
nucleotide-sugar transport	0	0.333333	0.333333	0.333333	2	3	0.754063
methionine salvage	0	0	0.6	0.4	3	5	0.754429
regulation of transcription, meiotic	0	0	1	0	1	1	0.754878
regulation of transcriptional preinitiation complex assembly	0	0	1	0	1	1	0.755108
cell redox homeostasis	0.0465116	0.139535	0.348837	0.465116	23	43	0.756354
removal of superoxide radicals	0	0	1	0	1	1	0.757418
replication fork arrest	0	1	0	0	1	1	0.75765
resolution of meiotic joint molecules as recombinants	0	1	0	0	1	1	0.758811
respiratory electron transport chain	0	0	1	0	1	1	0.759276
response to cycloheximide	0	0.25	0.5	0.25	3	4	0.759735
ammonium transport	0	0.5	0	0.5	3	6	0.760847
response to biotic stimulus	0	0	1	0	1	1	0.761378
response to carbohydrate stimulus	0	1	0	0	1	1	0.761846
RNA modification	0.0373134	0.141791	0.343284	0.477612	70	134	0.76324
actin cable formation	0	0	0.5	0.5	2	4	0.76333
response to ethanol	0	0	1	0	1	1	0.763491
response to purine	0	0	1	0	1	1	0.76799
phosphatidylethanolamine biosynthetic process	0	0	0.666667	0.333333	2	3	0.768738
phosphatidylinositol biosynthetic process	0	0	0.666667	0.333333	2	3	0.769477
sphingolipid metabolic process	0	0.375	0.375	0.25	6	8	0.770192
glycogen metabolic process	0.111111	0.166667	0.277778	0.444444	10	18	0.770811
amino acid export from vacuole	0	0	0.5	0.5	2	4	0.770889
riboflavin transport	0	0	1	0	1	1	0.772302
anion transport	0	0	0.5	0.5	2	4	0.772372
ribonucleoprotein complex assembly	0	0	1	0	1	1	0.772543
protein import into peroxisome matrix	0	0	0.666667	0.333333	4	6	0.772803
polyamine catabolic process	0	0.666667	0	0.333333	2	3	0.775655
selenocysteine metabolic process	0	0	1	0	1	1	0.776906
assembly of spliceosomal tri-snRNP	0	0.25	0.25	0.5	2	4	0.777988
serine family amino acid catabolic process	0	1	0	0	1	1	0.778372
siderophore metabolic process	0	0	1	0	1	1	0.779597
macroautophagy	0	0.142857	0.428571	0.428571	8	14	0.77979
protein neddylation	0	0	0.666667	0.333333	4	6	0.779794
cell budding	0	0.125	0.375	0.5	4	8	0.781756
cellular iron ion homeostasis	0.08	0.04	0.4	0.48	13	25	0.781958
biopolymer catabolic process	0	0	0.5	0.5	2	4	0.781962
snRNA capping	0	0	1	0	1	1	0.782554
meiotic chromosome segregation	0	0.285714	0.285714	0.428571	4	7	0.782897
ADP transport	0	0.5	0	0.5	1	2	0.783295
C-terminal protein amino acid methylation	0	0.5	0	0.5	1	2	0.784155
cell proliferation	0.166667	0	0.333333	0.5	3	6	0.784234
snoRNA splicing	0	0	1	0	1	1	0.785284
snoRNA transcription	0	1	0	0	1	1	0.785533
spindle organization and biogenesis	0	0	1	0	1	1	0.788786
G-protein signaling, adenylate cyclase activating pathway	0	0	0.5	0.5	1	2	0.789342
GMP metabolic process	0	0	0.5	0.5	1	2	0.790645
GPI anchor metabolic process	0	0	0.5	0.5	1	2	0.790972
Golgi localization	0	0	0.5	0.5	1	2	0.791298
poly(A)+ mRNA export from nucleus	0	0	0.625	0.375	5	8	0.792815
succinate transport	0	0	1	0	1	1	0.793081
M phase	0	0	0.5	0.5	1	2	0.793261
sucrose catabolic process	0	0	1	0	1	1	0.79359
sucrose mediated signaling	0	1	0	0	1	1	0.793844
sulfate assimilation, phosphoadenylyl sulfate reduction by phosphoadenylyl-sulfate reductase (thioredoxin)	0	0	1	0	1	1	0.794354
NAD metabolic process	0	0	0.5	0.5	1	2	0.794573
sulfur amino acid biosynthetic process	0	1	0	0	1	1	0.795119
NADP biosynthetic process	0	0.5	0	0.5	1	2	0.79512
sulfur amino acid transport	1	0	0	0	1	1	0.79563
fungal-type cell wall organization and biogenesis	0.0666667	0.133333	0.333333	0.466667	8	15	0.795735
sulfur compound catabolic process	0	0	1	0	1	1	0.795886
RNA import into nucleus	0	0.5	0	0.5	1	2	0.795997
RNA splicing, via transesterification reactions with bulged adenosine as nucleophile	0	0	0.5	0.5	1	2	0.796985
S-adenosylmethionine biosynthetic process	0.5	0	0	0.5	1	2	0.797755
coenzyme A biosynthetic process	0	0.333333	0.166667	0.5	3	6	0.798462
U4 snRNA 3'-end processing	0	0	0.5	0.5	1	2	0.798636
spermidine transport	0.25	0	0.5	0.25	3	4	0.798664
spermine transport	0.25	0	0.5	0.25	3	4	0.799456
metal ion transport	0	0.0714286	0.5	0.428571	8	14	0.800071
chromosome localization	0	0	0.5	0.5	2	4	0.800605
tRNA wobble uridine modification	0	1	0	0	1	1	0.801035
activation of anaphase-promoting complex during mitotic cell cycle	0	0	0.5	0.5	1	2	0.802613
activation of protein kinase C activity	0	0.5	0	0.5	1	2	0.802724
activation of protein kinase activity	0	0	0.5	0.5	1	2	0.802835
telomere tethering at nuclear periphery	0	0	1	0	1	1	0.802853
recombinational repair	0	0.166667	0.5	0.333333	4	6	0.803646
ascospore formation	0.0344828	0.189655	0.293103	0.482759	30	58	0.803746
spliceosome disassembly	0	0	0.75	0.25	3	4	0.804213
terpenoid biosynthetic process	0	0	1	0	1	1	0.804418
tetrahydrobiopterin biosynthetic process	0	0	1	0	1	1	0.804941
alpha-tubulin folding	0	0	0.5	0.5	1	2	0.804945
proteasome assembly	0	0.181818	0.454545	0.363636	7	11	0.805222
thiamin and derivative metabolic process	0	0	1	0	1	1	0.805465
thiamin catabolic process	0	1	0	0	1	1	0.80599
thiamin diphosphate biosynthetic process	0	0	1	0	1	1	0.806252
anaerobic respiration	0.5	0	0	0.5	1	2	0.806392
anatomical structure development	0	0	0.5	0.5	1	2	0.806615
anatomical structure morphogenesis	0	0	0.5	0.5	1	2	0.806727
arginine transport	0	0.5	0	0.5	1	2	0.807954
karyogamy during conjugation with cellular fusion	0	0.272727	0.272727	0.454545	6	11	0.808319
osmosensory signaling pathway via Sho1 osmosensor	0	0	0.6	0.4	3	5	0.808865
asparaginyl-tRNA aminoacylation	0	0	0.5	0.5	1	2	0.81008
positive regulation of transcription, DNA-dependent	0	0	0.625	0.375	5	8	0.810126
aspartate biosynthetic process	0	0	0.5	0.5	1	2	0.810192
transcription of nuclear rRNA large RNA polymerase I transcript	0	0	1	0	1	1	0.810475
beta-alanine biosynthetic process	0	0.5	0	0.5	1	2	0.81255
translational readthrough	0	0	1	0	1	1	0.812869
bilirubin transport	0	0.5	0	0.5	1	2	0.812887
box H/ACA snoRNP assembly	0	0.5	0	0.5	1	2	0.814238
transsulfuration	0	1	0	0	1	1	0.814474
branched chain family amino acid catabolic process to alcohol via Ehrlich pathway	0	0.5	0	0.5	1	2	0.814577
peptidyl-diphthamide biosynthetic process from peptidyl-histidine	0	0.2	0.4	0.4	3	5	0.814965
carbohydrate phosphorylation	0	0	0.5	0.5	1	2	0.816157
purine ribonucleoside monophosphate biosynthetic process	0	0	0.666667	0.333333	2	3	0.817129
tricarboxylic acid transport	0	1	0	0	1	1	0.817162
purine ribonucleoside salvage	0	0	0.666667	0.333333	2	3	0.817383
tripeptide transport	1	0	0	0	1	1	0.817431
DNA strand elongation during DNA replication	0	0	0.444444	0.555556	4	9	0.817769
tryptophan transport	0	0	1	0	1	1	0.818512
cell morphogenesis checkpoint	0	0.5	0	0.5	1	2	0.818874
G1 phase of mitotic cell cycle	0	0.222222	0.222222	0.555556	4	9	0.820847
unsaturated fatty acid biosynthetic process	1	0	0	0	1	1	0.822045
cellular protein catabolic process	0	0	0.5	0.5	1	2	0.822399
uracil transport	0	0	1	0	1	1	0.822865
ceramide metabolic process	0.5	0	0	0.5	1	2	0.823539
TOR signaling pathway	0	0.0769231	0.384615	0.538462	6	13	0.823663
uridine transport	1	0	0	0	1	1	0.823686
chromatin remodeling at centromere	0	0	0.5	0.5	1	2	0.825253
valyl-tRNA aminoacylation	0	0	1	0	1	1	0.826159
tetrapyrrole biosynthetic process	0.25	0.25	0.25	0.25	3	4	0.827242
vesicle fusion with vacuole	0	1	0	0	1	1	0.828094
polyamine transport	0	0	0.6	0.4	3	5	0.82844
glucose catabolic process to ethanol	0.25	0.25	0	0.5	2	4	0.828561
cysteine biosynthetic process from serine	0	0.5	0	0.5	1	2	0.829265
cysteine metabolic process	0	0.5	0	0.5	1	2	0.829495
vitamin metabolic process	0	0	1	0	1	1	0.829759
water transport	0	1	0	0	1	1	0.830315
xenobiotic transport	0	0	1	0	1	1	0.830872
deadenylation-independent decapping of nuclear-transcribed mRNA	0	0	0.5	0.5	1	2	0.832836
actin cortical patch assembly	0	0.0909091	0.363636	0.545455	5	11	0.83286
deoxyribonucleoside diphosphate metabolic process	0	0	0.5	0.5	1	2	0.833182
phospholipid metabolic process	0	0.2	0.4	0.4	6	10	0.833901
di-, tri-valent inorganic cation transport	0	0	0.5	0.5	1	2	0.83399
regulation of transcription, mating-type specific	0	0.5	0.166667	0.333333	4	6	0.838034
high-affinity iron ion transport	0.25	0	0.25	0.5	2	4	0.838432
establishment of nucleus localization	0	0	0.5	0.5	1	2	0.838741
fatty acid oxidation	0	0	0.5	0.5	1	2	0.84095
formaldehyde catabolic process	0	0	0.5	0.5	1	2	0.842115
fructose import	0.5	0	0	0.5	1	2	0.842349
nucleoside metabolic process	0.0588235	0.117647	0.411765	0.411765	10	17	0.845004
glucose 1-phosphate utilization	0.5	0	0	0.5	1	2	0.845151
glucose 6-phosphate utilization	0.5	0	0	0.5	1	2	0.845268
regulation of transcription factor activity	0	0.666667	0	0.333333	2	3	0.846732
glycerol catabolic process	0	0	0.5	0.5	1	2	0.847375
regulation of transcription from RNA polymerase II promoter in response to oxidative stress	0	0	0.666667	0.333333	2	3	0.847499
glycerophospholipid biosynthetic process	0	0.5	0	0.5	1	2	0.848195
glycerophospholipid catabolic process	0	0	0.5	0.5	1	2	0.848312
hexose transport	0	0.5	0	0.5	4	8	0.849568
heat acclimation	0	0	0.5	0.5	1	2	0.850778
hexose mediated signaling	0	0.5	0	0.5	1	2	0.851953
5-phosphoribose 1-diphosphate biosynthetic process	0	0.2	0.2	0.6	2	5	0.852461
ion homeostasis	0	0	0.5	0.5	3	6	0.852465
negative regulation of translation	0	0.222222	0.333333	0.444444	5	9	0.854049
inositol metabolic process	0	0.5	0	0.5	1	2	0.856314
interspecies interaction between organisms	0	0	0.5	0.5	1	2	0.857141
intra-S DNA damage checkpoint	0	0	0.5	0.5	1	2	0.857377
autophagosome formation	0.111111	0.111111	0.222222	0.555556	4	9	0.857432
DNA replication, removal of RNA primer	0	0	0.4	0.6	2	5	0.857677
isoleucyl-tRNA aminoacylation	0	0.5	0	0.5	1	2	0.85986
phosphoinositide dephosphorylation	0	0.142857	0.428571	0.428571	4	7	0.860164
Golgi to plasma membrane protein transport	0	0.4	0	0.6	2	5	0.862253
lipoate biosynthetic process	0	0	0.5	0.5	1	2	0.862822
lysyl-tRNA aminoacylation	0	0	0.5	0.5	1	2	0.864246
maltose catabolic process	0	0	0.5	0.5	1	2	0.867098
protein urmylation	0	0.2	0.4	0.4	3	5	0.867569
mating	0	0.5	0	0.5	1	2	0.868168
regulation of cell shape	0.0909091	0.0909091	0.454545	0.363636	7	11	0.868634
maturation of SSU-rRNA	0	0	0.5	0.5	1	2	0.868763
phosphorylation	0	0.0833333	0.5	0.416667	7	12	0.868801
mature ribosome assembly	0	0.5	0	0.5	1	2	0.869001
medium-chain fatty acid catabolic process	0.5	0	0	0.5	1	2	0.869239
regulation of carbohydrate metabolic process	0.125	0.25	0.25	0.375	5	8	0.869835
phospholipid biosynthetic process	0.0645161	0.16129	0.387097	0.387097	19	31	0.869943
meiotic joint molecule formation	0	0	0.5	0.5	1	2	0.870549
response to heat	0.181818	0.136364	0.363636	0.318182	15	22	0.873395
microtubule depolymerization	0	0	0.5	0.5	1	2	0.873648
actin polymerization and/or depolymerization	0	0	0.4	0.6	2	5	0.873775
membrane organization and biogenesis	0	0.166667	0.333333	0.5	3	6	0.873811
mitotic anaphase B	0	0.5	0	0.5	2	4	0.874491
positive regulation of transcription from RNA polymerase I promoter	0	0.142857	0.428571	0.428571	4	7	0.876014
siderophore transport	0	0.333333	0.333333	0.333333	2	3	0.876025
mitochondrial iron ion transport	0	0	0.5	0.5	1	2	0.876035
mitochondrial magnesium ion transport	0	0	0.5	0.5	1	2	0.876154
mitochondrial membrane organization and biogenesis	0	0	0.5	0.5	1	2	0.876274
trehalose biosynthetic process	0.285714	0.285714	0.142857	0.285714	5	7	0.877024
RNA metabolic process	0	0.142857	0.285714	0.571429	6	14	0.879226
mitotic spindle organization and biogenesis	0	0	0.5	0.5	1	2	0.879738
mitotic spindle stabilization	0	0	0.5	0.5	1	2	0.879977
modification-dependent macromolecule catabolic process	0	0	0.5	0.5	1	2	0.880097
modification-dependent protein catabolic process	0	0	0.5	0.5	1	2	0.880216
monocarboxylic acid transport	0	0.5	0	0.5	1	2	0.880336
myo-inositol transport	0	0.5	0	0.5	1	2	0.880934
mitochondrial proton-transporting ATP synthase complex assembly	0	0.333333	0.166667	0.5	3	6	0.881311
G2/M transition of mitotic cell cycle	0.0322581	0.0645161	0.354839	0.548387	14	31	0.881447
negative regulation of DNA recombination	0	0	0.5	0.5	1	2	0.88177
mitotic cell cycle spindle assembly checkpoint	0	0.1	0.45	0.45	11	20	0.881895
negative regulation of calcium-mediated signaling	0	0	0.5	0.5	1	2	0.882966
barrier septum formation	0	0.2	0.2	0.6	2	5	0.88452
negative regulation of mitotic recombination	0	0	0.5	0.5	1	2	0.88488
negative regulation of nucleotide metabolic process	0	0.5	0	0.5	1	2	0.885239
negative regulation of phosphate metabolic process	0	0	0.5	0.5	1	2	0.885359
negative regulation of proteolysis	0	0.5	0	0.5	1	2	0.886197
negative regulation of sporulation	0	0	0.5	0.5	1	2	0.886436
negative regulation of telomere maintenance via telomerase	0	0.5	0	0.5	1	2	0.886555
chronological cell aging	0	0.142857	0.285714	0.571429	3	7	0.886837
negative regulation of Ras protein signal transduction	0	0	0.5	0.5	3	6	0.88997
cell cycle checkpoint	0	0	0.4	0.6	2	5	0.891182
nuclear pore complex assembly	0	0	0.5	0.5	1	2	0.891701
cellular biosynthetic process	0	0	0.4	0.6	2	5	0.893422
cellular cation homeostasis	0.2	0.2	0	0.6	2	5	0.89401
nucleotide-excision repair, DNA incision	0	0	0.5	0.5	1	2	0.89517
cellular response to glucose starvation	0	0	0.4	0.6	2	5	0.895886
cell morphogenesis	0.025641	0.025641	0.435897	0.512821	19	39	0.897518
establishment and/or maintenance of actin cytoskeleton polarity	0	0.111111	0.333333	0.555556	4	9	0.897576
telomere capping	0	0.333333	0.333333	0.333333	2	3	0.897581
RNA elongation	0.04	0.04	0.36	0.56	11	25	0.897974
double-strand break repair via single-strand annealing	0	0.285714	0.142857	0.571429	3	7	0.898061
telomere organization and biogenesis	0	0.333333	0.333333	0.333333	2	3	0.898571
peptide catabolic process	0	0	0.5	0.5	1	2	0.899115
peptide metabolic process	0	0.5	0	0.5	1	2	0.899234
pentose-phosphate shunt	0.181818	0.0909091	0.272727	0.454545	6	11	0.899585
peptide transport	0.5	0	0	0.5	1	2	0.899593
peptidyl-histidine phosphorylation	0	0.5	0	0.5	1	2	0.900309
peptidyl-lysine modification to hypusine	0	0	0.5	0.5	1	2	0.900667
mitochondrial electron transport, ubiquinol to cytochrome c	0	0.3	0.2	0.5	5	10	0.90195
pentose-phosphate shunt, oxidative branch	0	0	0.5	0.5	2	4	0.902245
flocculation via cell wall protein-carbohydrate interaction	0.111111	0.111111	0.222222	0.555556	4	9	0.903096
meiotic recombination	0	0.184211	0.368421	0.447368	21	38	0.903479
mitochondrial respiratory chain complex IV assembly	0	0.2	0.3	0.5	5	10	0.90439
Golgi inheritance	0	0	0.333333	0.666667	1	3	0.90462
phytochelatin biosynthetic process	0	0.5	0	0.5	1	2	0.9052
ER-associated protein catabolic process	0.047619	0.119048	0.285714	0.547619	19	42	0.905436
transcription, DNA-dependent	0	0.333333	0.333333	0.333333	2	3	0.906439
N-terminal peptidyl-methionine acetylation	0	0	0.333333	0.666667	1	3	0.906557
positive regulation of apoptosis	0	0	0.5	0.5	1	2	0.9077
dolichol-linked oligosaccharide biosynthetic process	0	0.2	0.2	0.6	2	5	0.907762
positive regulation of nuclear mRNA splicing, via spliceosome	0	0.5	0	0.5	1	2	0.909601
U5 snRNA 3'-end processing	0	0	0.333333	0.666667	1	3	0.909752
UDP-glucose metabolic process	0.333333	0	0	0.666667	1	3	0.910048
synapsis	0	0.111111	0.555556	0.333333	6	9	0.910174
trehalose catabolic process	0.333333	0	0.333333	0.333333	2	3	0.910334
positive regulation of transcription, mating-type specific	0	0.5	0	0.5	1	2	0.9115
proline transport	0.5	0	0	0.5	1	2	0.913515
protein import into mitochondrial matrix	0.1	0.1	0.4	0.4	12	20	0.9136
prolyl-tRNA aminoacylation	0	0.5	0	0.5	1	2	0.913633
ATP synthesis coupled proton transport	0	0.153846	0.230769	0.615385	5	13	0.914271
lipid transport	0.0555556	0.166667	0.277778	0.5	9	18	0.914877
anti-apoptosis	0	0.333333	0	0.666667	1	3	0.915215
protein amino acid prenylation	0	0	0.5	0.5	1	2	0.91647
asparagine biosynthetic process	0	0	0.333333	0.666667	1	3	0.916977
protein desumoylation	0	0	0.5	0.5	1	2	0.917531
positive regulation of transcription from RNA polymerase II promoter by pheromones	0	0.25	0.25	0.5	2	4	0.917931
aging	0	0	0.375	0.625	3	8	0.918378
protein insertion into mitochondrial membrane	0	0	0.5	0.5	1	2	0.919767
proline biosynthetic process	0	0	0.5	0.5	2	4	0.920156
very-long-chain fatty acid metabolic process	0	0.333333	0.333333	0.333333	2	3	0.920177
carbon utilization	0.333333	0	0	0.666667	1	3	0.921356
second-messenger-mediated signaling	0	0	0.6	0.4	3	5	0.921862
glucose metabolic process	0.190476	0.0952381	0.190476	0.52381	10	21	0.922138
cell cycle arrest	0	0.333333	0	0.666667	1	3	0.922372
chromatin silencing at rDNA	0.0625	0.125	0.25	0.5625	7	16	0.922595
cell growth	0	0.333333	0	0.666667	1	3	0.922806
protein targeting to peroxisome	0	0	0.5	0.5	1	2	0.923168
protein amino acid geranylgeranylation	0	0.25	0.25	0.5	2	4	0.923534
two-component signal transduction system (phosphorelay)	0	0.166667	0.5	0.333333	4	6	0.923607
protein autoubiquitination	0	0	0.5	0.5	2	4	0.924845
ATP-dependent chromatin remodeling	0	0.05	0.35	0.6	8	20	0.92497
chitin biosynthetic process	0	0.333333	0	0.666667	1	3	0.926269
biological_process	0.0335404	0.147826	0.363975	0.454658	439	805	0.927031
inactivation of MAPK activity during osmolarity sensing	0	0.2	0.2	0.6	2	5	0.927516
peptide pheromone maturation	0	0.25	0.25	0.5	4	8	0.927855
citrate transport	0	0	0.333333	0.666667	1	3	0.927918
inositol lipid-mediated signaling	0	0.2	0.2	0.6	2	5	0.928043
inositol phosphate biosynthetic process	0	0	0.4	0.6	2	5	0.928254
N-terminal protein amino acid acetylation	0	0	0.333333	0.666667	2	6	0.92834
RNA export from nucleus	0	0	0.333333	0.666667	2	6	0.929675
loss of chromatin silencing during replicative cell aging	0	0	0.428571	0.571429	3	7	0.930385
negative regulation of transcription	0	0	0.5	0.5	6	12	0.930413
cytokinesis, contractile ring formation	0	0	0.333333	0.666667	1	3	0.930555
protein amino acid O-linked glycosylation	0	0.0909091	0.454545	0.454545	6	11	0.930627
cytoplasmic mRNA processing body assembly	0	0	0.333333	0.666667	1	3	0.930697
response to toxin	0.121951	0.243902	0.317073	0.317073	28	41	0.931302
protein targeting to vacuole during ubiquitin-dependent protein catabolic process via the MVB pathway	0	0.25	0.25	0.5	2	4	0.932847
regulation of cytokinesis	0	0	0.5	0.5	1	2	0.933026
cell surface receptor linked signal transduction	0	0	0.375	0.625	3	8	0.933154
regulation of endocytosis	0	0	0.5	0.5	1	2	0.933256
premeiotic DNA synthesis	0	0.333333	0.166667	0.5	3	6	0.93345
pyrimidine nucleotide biosynthetic process	0.222222	0.111111	0.222222	0.444444	5	9	0.934011
spliceosome assembly	0	0.125	0.5	0.375	5	8	0.93412
regulation of gene-specific transcription	0	0.5	0	0.5	1	2	0.934173
regulation of glycogen biosynthetic process	0	0	0.5	0.5	1	2	0.934402
biosynthetic process	0.0769231	0.0769231	0.307692	0.538462	18	39	0.934644
regulation of growth	0	0	0.5	0.5	1	2	0.934745
mRNA cleavage	0.0416667	0	0.458333	0.5	12	24	0.935125
regulation of mRNA stability	0	0	0.5	0.5	1	2	0.935317
exonucleolytic trimming to generate mature 3'-end of 5.8S rRNA from tricistronic rRNA transcript (SSU-rRNA, 5.8S rRNA, LSU-rRNA)	0	0	0.333333	0.666667	1	3	0.935767
protein amino acid alkylation	0	0	0.5	0.5	3	6	0.936194
fatty acid elongation	0	0	0.333333	0.666667	1	3	0.936465
fatty acid transport	0.333333	0	0	0.666667	1	3	0.936674
regulation of protein localization	0	0	0.5	0.5	1	2	0.936799
flocculation	0.333333	0	0	0.666667	1	3	0.936952
maintenance of location in cell	0	0	0.4	0.6	2	5	0.937011
spindle pole body duplication in nuclear envelope	0	0	0.636364	0.363636	7	11	0.938842
positive regulation of transcription	0.0769231	0	0.461538	0.461538	7	13	0.939017
regulation of transcription from RNA polymerase II promoter in response to stress	0	0	0.5	0.5	1	2	0.939294
superoxide metabolic process	0	0	0.6	0.4	3	5	0.939427
meiotic DNA recombinase assembly	0	0	0.4	0.6	2	5	0.939807
response to cadmium ion	0	0	0.571429	0.428571	4	7	0.939867
glutamyl-tRNA aminoacylation	0	0	0.333333	0.666667	1	3	0.940064
transcription initiation from RNA polymerase III promoter	0	0	0.666667	0.333333	8	12	0.940605
glycerol transport	0	0.333333	0	0.666667	1	3	0.940614
regulation of DNA replication	0	0	0.5	0.5	2	4	0.940698
protein import into mitochondrial outer membrane	0	0	0.5	0.5	3	6	0.940811
regulation of transposition, RNA-mediated	0	0	0.5	0.5	1	2	0.940873
meiotic sister chromatid segregation	0	0.2	0.2	0.6	2	5	0.940893
regulation of DNA replication initiation	0	0	0.5	0.5	2	4	0.940967
regulation of vacuole fusion, non-autophagic	0	0	0.5	0.5	1	2	0.940985
glycosphingolipid biosynthetic process	0.333333	0	0	0.666667	1	3	0.941913
heme a biosynthetic process	0	0	0.333333	0.666667	1	3	0.942459
response to salt stress	0	0.230769	0.384615	0.384615	8	13	0.942543
histone ubiquitination	0	0.333333	0	0.666667	1	3	0.944221
response to freezing	0	0	0.5	0.5	1	2	0.944342
regulation of establishment and/or maintenance of cell polarity	0	0	0.5	0.5	2	4	0.944698
DNA recombination	0	0.136364	0.295455	0.568182	19	44	0.944836
response to hydrostatic pressure	0	0	0.5	0.5	1	2	0.944897
protein secretion	0.166667	0	0.333333	0.5	3	6	0.945143
inner mitochondrial membrane organization and biogenesis	0.333333	0	0	0.666667	1	3	0.945232
inositol phosphate dephosphorylation	0	0	0.333333	0.666667	1	3	0.945702
sexual reproduction	0.05	0.15	0.45	0.35	13	20	0.945777
phosphorus metabolic process	0.030303	0.30303	0.242424	0.424242	19	33	0.946223
mitotic cell cycle spindle orientation checkpoint	0	0	0.4	0.6	2	5	0.947064
regulation of mitotic metaphase/anaphase transition	0	0	0.5	0.5	2	4	0.94744
kinetochore assembly	0	0	0.333333	0.666667	1	3	0.94797
mitotic chromosome condensation	0	0.333333	0.111111	0.555556	4	9	0.948004
ribosome export from nucleus	0	0.2	0.4	0.4	6	10	0.948404
leucine catabolic process	0	0.333333	0	0.666667	1	3	0.948632
response to starvation	0	0.210526	0.421053	0.368421	12	19	0.948962
regulation of nitrogen utilization	0	0.111111	0.444444	0.444444	5	9	0.949046
ribosome assembly	0	0.285714	0.285714	0.428571	4	7	0.950402
magnesium ion transport	0	0	0.333333	0.666667	1	3	0.951061
single fertilization	0	0.5	0	0.5	1	2	0.952233
protein import into mitochondrial inner membrane	0	0.25	0.25	0.5	4	8	0.952552
medium-chain fatty acid biosynthetic process	0.333333	0	0	0.666667	1	3	0.952683
negative regulation of signal transduction	0	0	0.4	0.6	2	5	0.952878
negative regulation of gluconeogenesis	0	0.111111	0.333333	0.555556	4	9	0.953132
meiotic recombination checkpoint	0	0	0.333333	0.666667	1	3	0.953649
negative regulation of transcription from RNA polymerase II promoter by pheromones	0	0.4	0	0.6	2	5	0.953686
cellular metabolic process	0	0.0769231	0.307692	0.615385	5	13	0.954042
spermidine biosynthetic process	0	0	0.5	0.5	1	2	0.954378
protein deubiquitination	0	0	0.555556	0.444444	10	18	0.954523
DNA recombinase assembly	0	0	0.25	0.75	1	4	0.954568
spermine biosynthetic process	0	0	0.5	0.5	1	2	0.954698
methylation	0	0	0.333333	0.666667	1	3	0.954801
methylglyoxal catabolic process to D-lactate	0	0	0.333333	0.666667	1	3	0.954864
DNA synthesis during DNA repair	0	0	0.25	0.75	1	4	0.955165
GMP biosynthetic process	0.25	0	0	0.75	1	4	0.956171
regulation of Rab GTPase activity	0	0.0909091	0.454545	0.454545	6	11	0.956607
substituted mannan metabolic process	0	0	0.5	0.5	1	2	0.957132
endoplasmic reticulum organization and biogenesis	0	0	0.333333	0.666667	2	6	0.957168
DNA metabolic process	0	0	0.333333	0.666667	4	12	0.957416
cell wall mannoprotein biosynthetic process	0	0.0909091	0.272727	0.636364	4	11	0.957713
response to metal ion	0.25	0	0.25	0.5	2	4	0.95777
metabolic compound salvage	0.0948905	0.10219	0.379562	0.423358	79	137	0.957926
regulation of gene expression, epigenetic	0	0	0.5	0.5	3	6	0.958789
nitrogen utilization	0	0.444444	0	0.555556	4	9	0.958865
cellular bud site selection	0	0.166667	0.266667	0.566667	13	30	0.959014
DNA topological change	0	0.142857	0.142857	0.714286	2	7	0.959843
response to virus	0	0	0.5	0.5	2	4	0.959895
pseudouridine synthesis	0	0.375	0.125	0.5	4	8	0.959943
negative regulation of catalytic activity	0	0.333333	0	0.666667	1	3	0.960055
ATP biosynthetic process	0	0.117647	0.235294	0.647059	6	17	0.960301
tRNA transport	0	0.5	0	0.5	1	2	0.960362
tRNA-type intron splice site recognition and cleavage	0	0.5	0	0.5	1	2	0.960568
Golgi to endosome transport	0	0	0.333333	0.666667	4	12	0.960778
negative regulation of microtubule depolymerization	0	0	0.333333	0.666667	1	3	0.960849
autophagy	0.00507614	0.126904	0.375635	0.492386	100	197	0.961336
regulation of protein complex assembly	0	0.166667	0.333333	0.5	3	6	0.96162
osmosensory signaling pathway	0	0	0.428571	0.571429	3	7	0.961744
sterol metabolic process	0	0.3	0.3	0.4	6	10	0.961926
GPI anchor biosynthetic process	0	0.115385	0.269231	0.615385	10	26	0.962524
nucleotide biosynthetic process	0	0.111111	0.333333	0.555556	4	9	0.962678
iron-sulfur cluster assembly	0.0625	0	0.375	0.5625	7	16	0.962705
negative regulation of ubiquitin-protein ligase activity during mitotic cell cycle	0	0.333333	0	0.666667	1	3	0.962963
nitrate assimilation	0	0.333333	0	0.666667	1	3	0.963441
aspartyl-tRNA aminoacylation	0	0	0.25	0.75	1	4	0.964143
regulation of transcription from RNA polymerase III promoter	0	0	0.5	0.5	3	6	0.964589
SRP-dependent cotranslational protein targeting to membrane	0	0	0.285714	0.714286	2	7	0.964705
nucleolus organization and biogenesis	0	0	0.333333	0.666667	1	3	0.965154
G1/S transition of mitotic cell cycle	0	0.0512821	0.358974	0.589744	16	39	0.965843
late endosome to vacuole transport	0	0.0454545	0.409091	0.545455	10	22	0.965933
cAMP-mediated signaling	0	0	0.25	0.75	1	4	0.965994
trehalose metabolic process	0	0	0.5	0.5	1	2	0.966027
conjugation with cellular fusion	0.0769231	0.115385	0.230769	0.576923	11	26	0.966084
snoRNA 3'-end processing	0	0	0.5	0.5	2	4	0.96644
replication fork protection	0	0.166667	0.333333	0.5	3	6	0.966542
protein sumoylation	0	0	0.5	0.5	5	10	0.966963
tryptophanyl-tRNA aminoacylation	0.5	0	0	0.5	1	2	0.96721
protein targeting to mitochondrion	0.2	0.1	0.2	0.5	5	10	0.967441
tyrosine catabolic process	0	0.5	0	0.5	1	2	0.967601
tyrosyl-tRNA aminoacylation	0	0.5	0	0.5	1	2	0.967797
ribosomal small subunit export from nucleus	0	0.222222	0.333333	0.444444	5	9	0.968074
plasmid maintenance	0	0	0.428571	0.571429	3	7	0.968129
cellular macromolecule catabolic process	0	0	0.25	0.75	1	4	0.968174
unidimensional cell growth	0	0.5	0	0.5	1	2	0.968284
nucleobase, nucleoside, nucleotide and nucleic acid metabolic process	0	0.181818	0.318182	0.5	11	22	0.968312
urea catabolic process	0	0	0.5	0.5	1	2	0.968768
ceramide biosynthetic process	0	0	0.25	0.75	1	4	0.968862
peroxisome inheritance	0	0.333333	0	0.666667	1	3	0.969116
phenylalanyl-tRNA aminoacylation	0	0	0.333333	0.666667	1	3	0.969228
phosphatidic acid biosynthetic process	0	0	0.333333	0.666667	1	3	0.969452
regulation of translational fidelity	0	0.363636	0.181818	0.454545	6	11	0.969488
mRNA polyadenylation	0.0555556	0	0.388889	0.555556	8	18	0.969572
positive regulation of transcription by galactose	0	0	0.4	0.6	2	5	0.969774
karyogamy	0	0.166667	0.166667	0.666667	2	6	0.969894
phosphatidylinositol metabolic process	0	0.333333	0	0.666667	1	3	0.969898
vesicle fusion with Golgi apparatus	0	0	0.5	0.5	1	2	0.970401
ribosomal large subunit assembly and maintenance	0.0487805	0.097561	0.512195	0.341463	27	41	0.970704
pyridoxine biosynthetic process	0	0.4	0.1	0.5	5	10	0.970782
DNA replication initiation	0.037037	0	0.333333	0.62963	10	27	0.971901
cell death	0.0434783	0.130435	0.217391	0.608696	9	23	0.972359
response to arsenic	0	0.0909091	0.454545	0.454545	6	11	0.972534
potassium ion transport	0	0.142857	0.285714	0.571429	3	7	0.973126
positive regulation of specific transcription from RNA polymerase II promoter	0	0.333333	0	0.666667	1	3	0.973221
protein amino acid acetylation	0	0.0714286	0.428571	0.5	7	14	0.973462
mitochondrial electron transport, cytochrome c to oxygen	0	0.125	0.25	0.625	3	8	0.973601
protein deneddylation	0	0	0.4	0.6	2	5	0.973793
translational termination	0	0.142857	0.428571	0.428571	4	7	0.973795
establishment of RNA localization	0	0	0.333333	0.666667	3	9	0.974202
protein amino acid N-linked glycosylation via asparagine	0	0	0.333333	0.666667	1	3	0.97506
folic acid biosynthetic process	0	0.25	0	0.75	1	4	0.975073
mitotic recombination	0	0	0.416667	0.583333	5	12	0.975691
chromatin assembly or disassembly	0	0.12	0.28	0.6	10	25	0.975841
protein ubiquitination during ubiquitin-dependent protein catabolic process	0	0	0.529412	0.470588	9	17	0.976479
protein homooligomerization	0	0	0.333333	0.666667	1	3	0.976596
cell wall chitin biosynthetic process	0	0.0833333	0.25	0.666667	4	12	0.976605
gene silencing	0	0	0.333333	0.666667	3	9	0.977024
response to acid	0	0	0.5	0.5	4	8	0.977275
snRNA pseudouridine synthesis	0	0.333333	0.166667	0.5	3	6	0.977561
mitochondrial signaling pathway	0	0.166667	0.166667	0.666667	2	6	0.977576
ATP metabolic process	0	0	0.25	0.75	2	8	0.977716
negative regulation of protein metabolic process	0	0.166667	0.333333	0.5	15	30	0.977845
protein modification by small protein conjugation	0	0	0.333333	0.666667	1	3	0.977845
lipid catabolic process	0	0.238095	0.190476	0.571429	9	21	0.977963
intracellular signaling cascade	0	0	0.4	0.6	6	15	0.978472
DNA catabolic process	0	0	0.2	0.8	1	5	0.978718
tryptophan catabolic process	0.25	0.25	0	0.5	2	4	0.979246
DNA replication-independent nucleosome assembly	0	0	0.2	0.8	1	5	0.97933
negative regulation of DNA replication	0	0.166667	0.166667	0.666667	2	6	0.979532
intracellular transport	0	0	0.25	0.75	1	4	0.979961
chromosome segregation	0	0.078125	0.390625	0.53125	30	64	0.980257
response to unfolded protein	0	0.125	0.375	0.5	4	8	0.980967
regulation of actin filament polymerization	0	0.2	0.2	0.6	2	5	0.981281
pyridoxine metabolic process	0	0.428571	0	0.571429	3	7	0.981628
double-strand break repair via nonhomologous end joining	0	0	0.391304	0.608696	9	23	0.981696
regulation of S phase of mitotic cell cycle	0	0	0.333333	0.666667	1	3	0.98188
regulation of chromatin silencing at telomere	0	0	0.4	0.6	2	5	0.982034
synaptonemal complex assembly	0	0	0.5	0.5	3	6	0.982175
termination of RNA polymerase II transcription, poly(A)-independent	0	0.111111	0.444444	0.444444	5	9	0.982236
NLS-bearing substrate import into nucleus	0	0	0.333333	0.666667	7	21	0.982309
regulation of cell division	0	0	0.333333	0.666667	1	3	0.982332
DNA unwinding during replication	0	0	0.272727	0.727273	3	11	0.982575
actin filament-based process	0	0	0.25	0.75	2	8	0.983115
cell communication	0	0	0.333333	0.666667	5	15	0.98375
response to antibiotic	0	0.1	0.4	0.5	5	10	0.984335
regulation of signal transduction	0	0	0.333333	0.666667	1	3	0.984347
attachment of GPI anchor to protein	0	0	0.2	0.8	1	5	0.984477
signal transduction during filamentous growth	0	0.125	0.375	0.5	4	8	0.984663
regulation of termination of mating projection growth	0	0	0.4	0.6	2	5	0.984728
oligosaccharide-lipid intermediate assembly	0	0.166667	0.166667	0.666667	2	6	0.98475
regulation of transcription from RNA polymerase I promoter	0	0	0.4	0.6	2	5	0.985094
protein retention in Golgi apparatus	0	0.0909091	0.363636	0.545455	5	11	0.985762
DNA packaging	0	0	0.315789	0.684211	6	19	0.985807
membrane fusion	0.181818	0.0909091	0.0909091	0.636364	4	11	0.985833
budding cell apical bud growth	0	0	0.307692	0.692308	4	13	0.985893
ncRNA polyadenylation during polyadenylation-dependent ncRNA catabolic process	0	0	0.25	0.75	1	4	0.985965
removal of nonhomologous ends	0	0	0.4	0.6	2	5	0.986063
ribosomal small subunit assembly and maintenance	0	0.230769	0.307692	0.461538	7	13	0.986269
transcription initiation	0	0.0666667	0.533333	0.4	9	15	0.986403
protein localization	0	0.111111	0.388889	0.5	9	18	0.986614
adaptation to pheromone during conjugation with cellular fusion	0	0.0909091	0.181818	0.727273	3	11	0.986773
meiotic mismatch repair	0	0	0.333333	0.666667	3	9	0.986874
Golgi to vacuole transport	0	0.0454545	0.272727	0.681818	7	22	0.987008
cell cycle arrest in response to pheromone	0	0	0.25	0.75	2	8	0.987178
response to water	0.1	0.1	0.3	0.5	5	10	0.987221
mitotic sister chromatid cohesion	0	0.0869565	0.347826	0.565217	10	23	0.987242
traversing start control point of mitotic cell cycle	0	0.166667	0.333333	0.5	3	6	0.987251
establishment of mitotic spindle orientation	0	0	0.3	0.7	3	10	0.98741
response to glucose stimulus	0.2	0	0.2	0.6	2	5	0.987521
phospholipid transport	0	0.1	0.3	0.6	4	10	0.987544
steroid metabolic process	0.125	0.125	0.25	0.5	4	8	0.987628
microtubule cytoskeleton organization and biogenesis	0	0	0.333333	0.666667	3	9	0.987741
cellular ion homeostasis	0	0.0769231	0.230769	0.692308	4	13	0.987795
apoptosis	0	0.181818	0.0909091	0.727273	3	11	0.987808
nuclear mRNA branch site recognition	0	0	0.25	0.75	1	4	0.988115
nuclear migration during conjugation with cellular fusion	0	0	0.25	0.75	1	4	0.988245
ribophagy	0	0	0.333333	0.666667	1	3	0.988344
maintenance of cell polarity	0	0	0.285714	0.714286	2	7	0.988554
nucleosome positioning	0	0.25	0	0.75	1	4	0.98886
septin checkpoint	0	0.333333	0	0.666667	1	3	0.988969
nucleotide-excision repair, DNA duplex unwinding	0	0	0.25	0.75	1	4	0.989011
replicative cell aging	0.03125	0.15625	0.40625	0.40625	19	32	0.989138
nucleobase, nucleoside, nucleotide and nucleic acid transport	0.15	0	0.3	0.55	9	20	0.989139
RNA processing	0	0.103448	0.241379	0.655172	10	29	0.989291
establishment and/or maintenance of cell polarity	0	0.2	0	0.8	1	5	0.989435
pheromone-dependent signal transduction during conjugation with cellular fusion	0	0.148148	0.333333	0.518519	13	27	0.990175
deadenylation-dependent decapping of nuclear-transcribed mRNA	0.125	0.125	0	0.75	2	8	0.990212
spindle assembly	0	0	0.333333	0.666667	1	3	0.990544
spliceosome conformational change to release U4 (or U4atac) and U1 (or U11)	0	0	0.333333	0.666667	1	3	0.990778
polyadenylation-dependent ncRNA catabolic process	0	0	0.25	0.75	1	4	0.991148
polyphosphate metabolic process	0	0	0.25	0.75	1	4	0.99126
Rho protein signal transduction	0	0.0588235	0.235294	0.705882	5	17	0.991453
sulfur amino acid metabolic process	0	0.333333	0	0.666667	1	3	0.991464
positive regulation of gene-specific transcription	0	0	0.25	0.75	1	4	0.991655
tRNA aminoacylation	0	0	0.333333	0.666667	1	3	0.991782
SRP-dependent cotranslational protein targeting to membrane, signal sequence recognition	0	0	0.166667	0.833333	1	6	0.991822
ribosomal large subunit export from nucleus	0	0.166667	0.333333	0.5	6	12	0.992056
positive regulation of translation	0	0.25	0	0.75	1	4	0.99221
sterol transport	0	0.1	0.4	0.5	5	10	0.992358
sulfate transport	0	0.2	0.2	0.6	2	5	0.992612
thiamin transport	0	0	0.333333	0.666667	1	3	0.992845
proteasomal ubiquitin-dependent protein catabolic process	0	0.0714286	0.357143	0.571429	6	14	0.993083
mRNA metabolic process	0	0.137931	0.275862	0.586207	12	29	0.993141
organelle inheritance	0	0.0769231	0.307692	0.615385	5	13	0.993275
establishment and/or maintenance of chromatin architecture	0	0.0909091	0.30303	0.606061	13	33	0.993462
axial cellular bud site selection	0	0	0.285714	0.714286	6	21	0.99371
protein localization to pre-autophagosomal structure	0	0	0.25	0.75	1	4	0.993713
pyruvate metabolic process	0.125	0.125	0.125	0.625	3	8	0.993743
aromatic amino acid family biosynthetic process	0	0.166667	0.0833333	0.75	3	12	0.993835
tryptophan metabolic process	0	0.333333	0	0.666667	1	3	0.994022
peroxisome organization and biogenesis	0	0.08	0.36	0.56	11	25	0.99412
nucleotide-excision repair, DNA damage recognition	0	0	0.285714	0.714286	2	7	0.99417
histone deacetylation	0	0.08	0.28	0.64	9	25	0.994233
mitotic cell cycle	0	0.1	0.3	0.6	8	20	0.994275
protein targeting to membrane	0	0.166667	0.25	0.583333	5	12	0.994397
microautophagy	0	0.2	0.1	0.7	3	10	0.994609
DNA damage checkpoint	0	0.0769231	0.153846	0.769231	3	13	0.994615
budding cell bud growth	0	0.117647	0.176471	0.705882	5	17	0.994639
regulation of transcription of G1/S-phase of mitotic cell cycle	0.0769231	0	0.384615	0.538462	6	13	0.995032
mRNA-binding (hnRNP) protein import into nucleus	0	0.0434783	0.304348	0.652174	8	23	0.995069
regulation of pH	0.166667	0	0.166667	0.666667	2	6	0.995163
maintenance of protein location	0	0	0.25	0.75	2	8	0.995313
deoxyribonucleotide biosynthetic process	0	0	0.166667	0.833333	1	6	0.995406
phosphoinositide phosphorylation	0	0	0.285714	0.714286	2	7	0.995465
protein catabolic process	0	0	0.409091	0.590909	9	22	0.995545
phospholipid translocation	0.142857	0	0.142857	0.714286	2	7	0.99556
nuclear transport	0	0.047619	0.285714	0.666667	7	21	0.995716
termination of RNA polymerase II transcription	0	0.142857	0.285714	0.571429	3	7	0.995753
regulation of mitotic cell cycle	0	0	0.25	0.75	1	4	0.99589
mitotic spindle organization and biogenesis in nucleus	0	0.0952381	0.190476	0.714286	6	21	0.995922
ribosomal protein import into nucleus	0	0	0.333333	0.666667	7	21	0.996056
snRNA export from nucleus	0	0	0.333333	0.666667	7	21	0.996062
snRNP protein import into nucleus	0	0	0.333333	0.666667	7	21	0.996063
nucleosome assembly	0	0.0869565	0.26087	0.652174	8	23	0.996124
Golgi to plasma membrane transport	0.04	0.08	0.12	0.76	6	25	0.996217
intra-Golgi vesicle-mediated transport	0	0.0454545	0.0909091	0.863636	3	22	0.996221
interphase	0.0909091	0	0.181818	0.727273	3	11	0.996244
intracellular mRNA localization	0	0.181818	0.0909091	0.727273	3	11	0.996318
regulation of cell growth	0	0.0833333	0.333333	0.583333	5	12	0.996378
rRNA export from nucleus	0	0	0.347826	0.652174	8	23	0.996488
protein amino acid dephosphorylation	0	0.171429	0.342857	0.485714	18	35	0.996503
posttranslational protein targeting to membrane, translocation	0	0.142857	0.142857	0.714286	2	7	0.996518
nuclear pore organization and biogenesis	0	0	0.291667	0.708333	7	24	0.996592
response to pheromone	0.0833333	0.111111	0.388889	0.416667	21	36	0.996861
actin cytoskeleton organization and biogenesis	0	0.16129	0.129032	0.709677	9	31	0.996996
chromatin silencing at silent mating-type cassette	0	0	0.185185	0.814815	5	27	0.997023
mismatch repair	0	0	0.230769	0.769231	6	26	0.997025
response to oleate	0	0.25	0	0.75	1	4	0.997049
protein import into nucleus, docking	0	0.0909091	0.272727	0.636364	4	11	0.997056
chromosome organization and biogenesis	0	0.133333	0.133333	0.733333	4	15	0.997096
response to pheromone during conjugation with cellular fusion	0	0	0.25	0.75	1	4	0.997109
vacuolar acidification	0	0.0434783	0.217391	0.73913	6	23	0.997171
microtubule-based process	0	0.0769231	0.230769	0.692308	4	13	0.99721
response to xenobiotic stimulus	0	0.25	0	0.75	1	4	0.997249
retrograde transport, vesicle recycling within Golgi	0	0	0.25	0.75	1	4	0.997295
protein import into nucleus	0.0357143	0.107143	0.321429	0.535714	13	28	0.997309
ribonucleoside monophosphate biosynthetic process	0	0	0.25	0.75	1	4	0.997352
cellular morphogenesis during conjugation with cellular fusion	0	0	0.2	0.8	2	10	0.997399
cellular protein metabolic process	0	0.1	0.1	0.8	2	10	0.997426
nuclear organization and biogenesis	0	0.111111	0.222222	0.666667	9	27	0.997472
response to stress	0.166667	0.175926	0.314815	0.342593	71	108	0.997479
transmembrane transport	0	0.277778	0.277778	0.444444	10	18	0.99749
positive regulation of gluconeogenesis	0	0	0.2	0.8	1	5	0.997498
lagging strand elongation	0	0	0.3125	0.6875	5	16	0.99759
post-chaperonin tubulin folding pathway	0	0	0.2	0.8	1	5	0.997713
nuclear-transcribed mRNA poly(A) tail shortening	0	0	0.25	0.75	2	8	0.997715
mitochondrion inheritance	0.0357143	0.0714286	0.107143	0.785714	6	28	0.997722
mating type switching	0	0	0.166667	0.833333	1	6	0.997734
mitochondrion organization and biogenesis	0.0263158	0.105263	0.315789	0.552632	17	38	0.99784
response to oxidative stress	0.0833333	0.2	0.333333	0.383333	37	60	0.997873
chromatin silencing	0	0	0.277778	0.722222	5	18	0.997914
protein targeting to ER	0.133333	0.0666667	0.2	0.6	6	15	0.998099
maltose metabolic process	0	0	0.222222	0.777778	2	9	0.998126
Golgi vesicle transport	0	0	0.125	0.875	1	8	0.998138
protein import into peroxisome matrix, docking	0	0	0.2	0.8	1	5	0.99816
protein import into peroxisome matrix, receptor recycling	0	0.2	0	0.8	1	5	0.998167
bipolar cellular bud site selection	0	0	0.21875	0.78125	7	32	0.998197
microtubule nucleation	0	0	0.35	0.65	7	20	0.998244
protein polymerization	0	0	0.2	0.8	1	5	0.998285
RNA splicing	0	0.0918367	0.316327	0.591837	40	98	0.99831
protein targeting	0	0	0.2	0.8	1	5	0.998348
tRNA catabolic process	0	0	0.25	0.75	1	4	0.998363
tRNA pseudouridine synthesis	0	0.25	0	0.75	1	4	0.998413
histone methylation	0	0	0.294118	0.705882	5	17	0.998458
nuclear-transcribed mRNA catabolic process, nonsense-mediated decay	0.133333	0.133333	0.0666667	0.666667	5	15	0.998489
postreplication repair	0	0.0714286	0.285714	0.642857	5	14	0.99853
ion transport	0.0229885	0.172414	0.298851	0.505747	43	87	0.998567
protein polyubiquitination	0	0.0526316	0.368421	0.578947	8	19	0.998576
negative regulation of transcription from RNA polymerase II promoter, mitotic	0	0	0.166667	0.833333	1	6	0.998595
rRNA catabolic process	0	0	0.2	0.8	1	5	0.998604
DNA-dependent DNA replication	0	0.0555556	0.166667	0.777778	4	18	0.998705
vacuole fusion, non-autophagic	0	0.12	0.36	0.52	12	25	0.99874
regulation of Rho protein signal transduction	0	0	0.2	0.8	1	5	0.99875
regulation of cell cycle	0	0.0689655	0.413793	0.517241	14	29	0.998788
vacuolar protein catabolic process	0.12037	0.268519	0.324074	0.287037	77	108	0.998807
tRNA modification	0	0.115385	0.384615	0.5	13	26	0.998833
budding cell isotropic bud growth	0	0	0.125	0.875	1	8	0.998838
protein folding	0.0853659	0.158537	0.341463	0.414634	48	82	0.998844
tRNA export from nucleus	0	0.0384615	0.269231	0.692308	8	26	0.998947
regulation of mitotic recombination	0	0	0.2	0.8	1	5	0.998971
regulation of protein catabolic process	0	0	0.2	0.8	1	5	0.998994
meiosis	0	0.173913	0.347826	0.478261	60	115	0.999002
cyclin catabolic process	0	0	0.181818	0.818182	2	11	0.999009
negative regulation of transcription from RNA polymerase II promoter	0.025641	0.025641	0.384615	0.564103	17	39	0.999041
peroxisome degradation	0	0	0.166667	0.833333	1	6	0.999045
retrograde vesicle-mediated transport, Golgi to ER	0	0.037037	0.333333	0.62963	10	27	0.999078
tRNA methylation	0	0.0555556	0.444444	0.5	9	18	0.999095
translational elongation	0	0.3125	0.1875	0.5	8	16	0.999109
vesicle docking	0	0	0.25	0.75	1	4	0.999113
anaphase-promoting complex-dependent proteasomal ubiquitin-dependent protein catabolic process	0	0	0.166667	0.833333	2	12	0.999156
establishment of protein localization	0.0212766	0	0.361702	0.617021	18	47	0.999168
wybutosine biosynthetic process	0	0	0.25	0.75	1	4	0.999185
protein amino acid N-linked glycosylation	0	0.0967742	0.354839	0.548387	14	31	0.99919
response to endogenous stimulus	0	0.2	0	0.8	1	5	0.999264
base-excision repair	0	0	0.166667	0.833333	2	12	0.999273
actin cortical patch localization	0	0	0.111111	0.888889	1	9	0.999306
cell division	0.0157895	0.110526	0.336842	0.536842	88	190	0.999345
signal peptide processing	0	0.285714	0	0.714286	2	7	0.999372
sister chromatid cohesion	0	0.142857	0.142857	0.714286	2	7	0.999396
vacuolar transport	0.0769231	0.0384615	0.269231	0.615385	10	26	0.999414
RNA elongation from RNA polymerase II promoter	0	0.0784314	0.254902	0.666667	17	51	0.999417
tRNA aminoacylation for protein translation	0.03125	0.125	0.40625	0.4375	18	32	0.999423
pre-replicative complex assembly	0	0	0.333333	0.666667	5	15	0.999436
secretion	0	0	0.2	0.8	1	5	0.999445
secretion by cell	0	0	0.2	0.8	1	5	0.999448
ubiquitin-dependent protein catabolic process via the multivesicular body pathway	0	0.153846	0.307692	0.538462	6	13	0.999451
negative regulation of transposition, RNA-mediated	0	0.0526316	0.368421	0.578947	16	38	0.999488
protein retention in ER lumen	0	0	0.166667	0.833333	1	6	0.99953
transcription from RNA polymerase III promoter	0.0232558	0.0930233	0.488372	0.395349	26	43	0.999554
protein amino acid deacetylation	0	0.0909091	0.181818	0.727273	3	11	0.999561
nuclear membrane organization and biogenesis	0.142857	0	0	0.857143	1	7	0.999578
sphingolipid biosynthetic process	0.0625	0.0625	0.3125	0.5625	7	16	0.999599
protein export from nucleus	0	0	0.266667	0.733333	8	30	0.999613
regulation of small GTPase mediated signal transduction	0	0	0.25	0.75	2	8	0.999624
phosphate metabolic process	0	0	0.285714	0.714286	4	14	0.999634
tRNA splicing	0	0.214286	0.214286	0.571429	6	14	0.999636
protein modification process	0	0	0.3	0.7	9	30	0.999702
reproduction	0.027027	0	0.486486	0.486486	19	37	0.999705
protein monoubiquitination	0	0.0526316	0.315789	0.631579	7	19	0.999712
retrograde transport, endosome to Golgi	0.0588235	0	0.352941	0.588235	7	17	0.99974
transcription from RNA polymerase I promoter	0.030303	0.121212	0.484848	0.363636	42	66	0.999742
transcription termination	0	0	0.2	0.8	1	5	0.999761
mitotic spindle elongation	0	0.0555556	0.222222	0.722222	5	18	0.999771
tryptophan biosynthetic process	0	0.2	0	0.8	1	5	0.999802
termination of RNA polymerase II transcription, poly(A)-coupled	0	0.0909091	0.272727	0.636364	4	11	0.999803
nuclear migration along microtubule	0	0.0769231	0.153846	0.769231	3	13	0.999815
protein targeting to vacuole	0	0.108108	0.351351	0.540541	17	37	0.999822
histone exchange	0	0	0.111111	0.888889	1	9	0.999825
response to exogenous dsRNA	0	0	0.166667	0.833333	1	6	0.999829
septin ring assembly	0	0	0.25	0.75	2	8	0.999829
actin filament organization	0	0.0434783	0.26087	0.695652	14	46	0.999834
histone acetylation	0.0263158	0.0789474	0.236842	0.657895	13	38	0.999841
mRNA 3'-end processing	0	0.0833333	0.0833333	0.833333	2	12	0.999868
sodium ion transport	0	0	0.25	0.75	2	8	0.999869
intracellular protein transport across a membrane	0.015625	0.09375	0.296875	0.59375	26	64	0.999877
regulation of meiosis	0	0.111111	0.111111	0.777778	2	9	0.999882
regulation of microtubule polymerization or depolymerization	0	0	0.222222	0.777778	2	9	0.999882
regulation of cell size	0.030303	0.121212	0.30303	0.545455	15	33	0.999888
mitosis	0.00847458	0.135593	0.347458	0.508475	58	118	0.99989
exocytosis	0.0277778	0.0277778	0.25	0.694444	11	36	0.999912
microtubule-based movement	0	0.111111	0	0.888889	1	9	0.999912
mitotic metaphase/anaphase transition	0	0	0.166667	0.833333	2	12	0.999928
cytoskeleton organization and biogenesis	0.0277778	0.0555556	0.194444	0.722222	10	36	0.999936
nucleocytoplasmic transport	0	0.0606061	0.30303	0.636364	12	33	0.999938
RNA catabolic process	0	0.0625	0.0625	0.875	2	16	0.999939
nuclear mRNA splicing, via spliceosome	0	0.111111	0.347222	0.541667	33	72	0.999941
telomere maintenance via recombination	0	0.166667	0.166667	0.666667	4	12	0.999946
vacuole organization and biogenesis	0	0.153846	0.230769	0.615385	5	13	0.999949
regulation of cyclin-dependent protein kinase activity	0.111111	0.0555556	0.166667	0.666667	6	18	0.999951
DNA replication	0	0.0107527	0.333333	0.655914	32	93	0.999955
protein amino acid glycosylation	0	0.0645161	0.193548	0.741935	8	31	0.999957
tubulin complex assembly	0	0	0.166667	0.833333	1	6	0.999966
regulation of transcription during G1 phase of mitotic cell cycle	0	0	0.3125	0.6875	5	16	0.999967
rRNA processing	0.0277778	0.183333	0.388889	0.4	108	180	0.999974
leading strand elongation	0	0	0.142857	0.857143	2	14	0.999977
pseudohyphal growth	0.0172414	0.12069	0.344828	0.517241	28	58	0.999978
response to drug	0.0505051	0.161616	0.373737	0.414141	58	99	0.999978
mitotic sister chromatid segregation	0	0.0833333	0.25	0.666667	12	36	0.999979
intracellular protein transport	0.0114943	0.091954	0.310345	0.586207	36	87	0.99998
post-Golgi vesicle-mediated transport	0	0	0.111111	0.888889	1	9	0.999983
snoRNA metabolic process	0	0.125	0.34375	0.53125	15	32	0.999983
vesicle organization and biogenesis	0	0.0833333	0.25	0.666667	4	12	0.999984
cell cycle	0.0138408	0.114187	0.32526	0.546713	131	289	0.999991
telomere maintenance	0	0.1	0.366667	0.533333	14	30	0.999992
ER to Golgi vesicle-mediated transport	0.0123457	0.0493827	0.246914	0.691358	25	81	0.999993
peptidyl-amino acid modification	0.030303	0.136364	0.340909	0.492424	67	132	0.999994
regulation of translational initiation	0	0.0909091	0.0909091	0.818182	2	11	0.999994
chromatin remodeling	0	0.0851064	0.191489	0.723404	13	47	0.999995
nucleotide-excision repair	0	0	0.323529	0.676471	11	34	0.999995
regulation of exit from mitosis	0	0.05	0.25	0.7	6	20	0.999995
tRNA metabolic process	0.0307692	0.107692	0.430769	0.430769	37	65	0.999995
endocytosis	0.0144928	0.057971	0.26087	0.666667	23	69	0.999997
mRNA catabolic process	0	0.0833333	0.194444	0.722222	10	36	0.999997
telomere maintenance via telomerase	0	0.0714286	0.214286	0.714286	4	14	0.999997
DNA repair	0	0.0526316	0.315789	0.631579	63	171	0.999998
positive regulation of transcription from RNA polymerase II promoter	0.0491803	0.0655738	0.311475	0.57377	26	61	0.999998
transcriptional preinitiation complex assembly	0	0	0.2	0.8	2	10	0.999998
cytokinesis	0	0.025641	0.205128	0.769231	9	39	0.999999
establishment of cell polarity	0	0.0625	0.208333	0.729167	13	48	0.999999
mRNA export from nucleus	0	0.0196078	0.294118	0.686275	16	51	0.999999
mRNA transport	0	0.0588235	0.254902	0.686275	16	51	0.999999
protein complex assembly	0.06	0.04	0.3	0.6	20	50	0.999999
proton transport	0	0.09375	0.25	0.65625	11	32	0.999999
signal transduction	0.0153846	0.123077	0.384615	0.476923	34	65	0.999999
thiamin biosynthetic process	0	0.166667	0.166667	0.666667	6	18	0.999999
2-micrometer plasmid partitioning	0	0	0	1	0	1	1
3-keto-sphinganine metabolic process	0	0	0	1	0	2	1
AMP biosynthetic process	0	0	0	1	0	1	1
ATP-dependent proteolysis	0	0	0	1	0	1	1
CDP-choline pathway	0	0	0	1	0	1	1
COPI coating of Golgi vesicle	0	0	0	1	0	1	1
D-amino acid catabolic process	0	0	0	1	0	1	1
D-gluconate metabolic process	0	0	0	1	0	1	1
D-ribose metabolic process	0	0	0	1	0	1	1
D-xylose metabolic process	0	0	0	1	0	1	1
DNA damage induced protein phosphorylation	0	0	0	1	0	2	1
DNA dealkylation	0	0	0	1	0	3	1
DNA double-strand break processing	0	0	0	1	0	2	1
DNA fragmentation during apoptosis	0	0	0	1	0	1	1
DNA integration	0	0	0	1	0	1	1
DNA replication during S phase	0	0	0	1	0	1	1
DNA replication, Okazaki fragment processing	0	0	0	1	0	1	1
DNA replication, synthesis of RNA primer	0	0	0	1	0	2	1
DNA replication-dependent nucleosome assembly	0	0	0	1	0	1	1
ER-dependent peroxisome biogenesis	0	0	0	1	0	1	1
G1 DNA damage checkpoint	0	0	0	1	0	1	1
G1 phase	0	0	0	1	0	1	1
G2/M transition size control checkpoint	0	0	0	1	0	1	1
GDP-mannose biosynthetic process	0	0	0	1	0	2	1
Golgi organization and biogenesis	0	0	0	1	0	2	1
L-ascorbic acid biosynthetic process	0	0	0	1	0	1	1
MAPKKK cascade during cell wall biogenesis	0	0	0	1	0	2	1
Mo-molybdopterin cofactor biosynthetic process	0	0	0	1	0	1	1
N-terminal peptidyl-glycine N-myristoylation	0	0	0	1	0	1	1
NAD transport	0	0	0	1	0	1	1
RNA splicing, via transesterification reactions	0	0	0	1	0	1	1
RNA transport	0	0	0	1	0	1	1
S-adenosylhomocysteine metabolic process	0	0	0	1	0	1	1
S-methylmethionine transport	0	0	0	1	0	1	1
UDP-N-acetylglucosamine biosynthetic process	0	0	0	1	0	2	1
UDP-N-acetylglucosamine transport	0	0	0	1	0	1	1
acetyl-CoA biosynthetic process from pyruvate	0	0	0	1	0	1	1
actin filament polymerization	0	0	0	1	0	1	1
actin filament reorganization during cell cycle	0	0	0	1	0	4	1
activation of MAPKK activity during osmolarity sensing	0	0	0	1	0	1	1
activation of MAPKKK activity	0	0	0	1	0	1	1
activation of adenylate cyclase activity	0	0	0	1	0	1	1
acyl-CoA metabolic process	0	0	0	1	0	1	1
adenine salvage	0	0	0	1	0	1	1
alanyl-tRNA aminoacylation	0	0	0	1	0	1	1
arginyl-tRNA aminoacylation	0	0	0	1	0	1	1
aromatic amino acid family catabolic process	0	0	0	1	0	1	1
ascospore-type prospore formation	0	0	0	1	0	3	1
asparagine biosynthetic process from oxaloacetate	0	0	0	1	0	1	1
aspartate catabolic process	0	0	0	1	0	1	1
asymmetric protein localization	0	0	0	1	0	2	1
attachment of spindle microtubules to kinetochore during meiosis I	0	0	0	1	0	1	1
azole transport	0	0	0	1	0	1	1
barbed-end actin filament capping	0	0	0	1	0	2	1
base-excision repair, AP site formation	0	0	0	1	0	3	1
base-excision repair, gap-filling	0	0	0	1	0	1	1
beta-tubulin folding	0	0	0	1	0	3	1
bile acid and bile salt transport	0	0	0	1	0	1	1
biotin transport	0	0	0	1	0	1	1
boron transport	0	0	0	1	0	1	1
bypass DNA synthesis	0	0	0	1	0	1	1
cAMP catabolic process	0	0	0	1	0	1	1
cell aging	0	0	0	1	0	2	1
cell differentiation	0	0	0	1	0	1	1
cell separation during cytokinesis	0	0	0	1	0	1	1
cell wall chitin catabolic process	0	0	0	1	0	1	1
cellular cadmium ion homeostasis	0	0	0	1	0	1	1
cellular component organization and biogenesis	0	0	0	1	0	2	1
cellular monovalent inorganic cation homeostasis	0	0	0	1	0	3	1
cellular response to nitrogen starvation	0	0	0	1	0	1	1
cellular sodium ion homeostasis	0	0	0	1	0	2	1
charged-tRNA amino acid modification	0	0	0	1	0	1	1
chitin localization	0	0	0	1	0	1	1
chloride transport	0	0	0	1	0	1	1
choline transport	0	0	0	1	0	1	1
chromatin assembly	0	0	0	1	0	1	1
chromatin modification	0	0.0654206	0.224299	0.71028	31	107	1
chromatin silencing at telomere	0.0178571	0.0535714	0.160714	0.767857	13	56	1
cis assembly of pre-catalytic spliceosome	0	0	0	1	0	2	1
cleavages during rRNA processing	0	0	0	1	0	1	1
coenzyme A transport	0	0	0	1	0	1	1
cofactor biosynthetic process	0	0	0	1	0	1	1
contractile ring contraction involved in cytokinesis	0	0	0	1	0	4	1
cotranslational protein targeting to membrane	0	0	0	1	0	3	1
covalent chromatin modification	0	0	0	1	0	2	1
cysteine transport	0	0	0	1	0	1	1
cytochrome complex assembly	0	0	0	1	0	1	1
cytokinesis after mitosis	0	0	0	1	0	1	1
cytokinesis, site selection	0	0	0	1	0	2	1
cytoplasmic sequestering of protein	0	0	0	1	0	1	1
cytoplasmic sequestering of transcription factor	0	0	0	1	0	1	1
cytoskeleton-dependent intracellular transport	0	0	0	1	0	1	1
cytosol to ER transport	0	0	0	1	0	1	1
dTDP biosynthetic process	0	0	0	1	0	1	1
dTTP biosynthetic process	0	0	0	1	0	1	1
dUDP biosynthetic process	0	0	0	1	0	1	1
defense response	0	0	0	1	0	2	1
deoxyribonucleoside triphosphate biosynthetic process	0	0	0	1	0	1	1
deoxyribonucleoside triphosphate catabolic process	0	0	0	1	0	1	1
dolichol biosynthetic process	0	0	0	1	0	1	1
double-strand break repair via single-strand annealing, removal of nonhomologous ends	0	0	0	1	0	2	1
early endosome to late endosome transport	0	0	0	1	0	1	1
endoplasmic reticulum inheritance	0	0	0	1	0	1	1
endosome transport	0	0	0	1	0	1	1
enzyme-directed rRNA pseudouridine synthesis	0	0	0	1	0	1	1
establishment of chromatin silencing	0	0	0	1	0	1	1
ethanolamine transport	0	0	0	1	0	1	1
external encapsulating structure organization and biogenesis	0	0	0	1	0	2	1
extrachromosomal rDNA circle accumulation during replicative cell aging	0	0	0	1	0	1	1
farnesyl diphosphate biosynthetic process, mevalonate pathway	0	0	0	1	0	1	1
gene conversion at mating-type locus, DNA double-strand break formation	0	0	0	1	0	1	1
gene silencing by RNA	0	0	0	1	0	5	1
generation of mature 3'-end of 5S rRNA generated by RNA polymerase III	0	0	0	1	0	1	1
glutaminyl-tRNA aminoacylation	0	0	0	1	0	1	1
glycerol ether metabolic process	0	0	0	1	0	2	1
glycine betaine transport	0	0	0	1	0	1	1
glycine biosynthetic process, by transamination of glyoxylate	0	0	0	1	0	1	1
heme catabolic process	0	0	0	1	0	1	1
heme oxidation	0	0	0	1	0	1	1
heterochromatin formation	0	0	0	1	0	1	1
histidyl-tRNA aminoacylation	0	0	0	1	0	1	1
histone demethylation	0	0	0	1	0	3	1
histone modification	0	0	0	1	0	2	1
histone phosphorylation	0	0	0	1	0	2	1
homocysteine metabolic process	0	0	0	1	0	1	1
homologous chromosome segregation	0	0	0	1	0	5	1
hydrogen peroxide metabolic process	0	0	0	1	0	1	1
intein-mediated protein splicing	0	0	0	1	0	2	1
intron homing	0	0	0	1	0	1	1
iron incorporation into metallo-sulfur cluster	0	0	0	1	0	1	1
isoleucine catabolic process	0	0	0	1	0	1	1
lactate transport	0	0	0	1	0	1	1
late endosome to Golgi transport	0	0	0	1	0	1	1
leukotriene biosynthetic process	0	0	0	1	0	1	1
lipid particle organization and biogenesis	0	0	0	1	0	1	1
lipoprotein metabolic process	0	0	0	1	0	1	1
lysine transport	0	0	0	1	0	1	1
mRNA capping	0	0	0	1	0	5	1
mRNA processing	0.00666667	0.0733333	0.306667	0.613333	58	150	1
mRNA stabilization	0	0	0	1	0	2	1
maintenance of fidelity during DNA-dependent DNA replication	0	0	0	1	0	2	1
maintenance of protein location in nucleus	0	0	0	1	0	1	1
maintenance of rDNA	0	0	0	1	0	1	1
maltose transport	0	0	0	1	0	1	1
mannose biosynthetic process	0	0	0	1	0	1	1
mannosyl diphosphorylinositol ceramide metabolic process	0	0	0	1	0	1	1
meiosis I	0	0	0	1	0	2	1
meiotic cell cycle	0	0	0	1	0	1	1
meiotic chromosome condensation	0	0	0	1	0	2	1
meiotic heteroduplex formation	0	0	0	1	0	1	1
membrane addition at site of cytokinesis	0	0	0	1	0	2	1
membrane budding	0	0	0	1	0	1	1
membrane disassembly	0	0	0	1	0	1	1
methionine biosynthetic process from S-adenosylmethionine	0	0	0	1	0	1	1
microtubule bundle formation	0	0	0	1	0	1	1
mitochondrial DNA repair	0	0	0	1	0	1	1
mitochondrial DNA replication	0	0	0	1	0	2	1
mitochondrial cytochrome bc(1) complex assembly	0	0	0	1	0	3	1
mitochondrial fission	0	0	0	1	0	4	1
mitochondrial ornithine transport	0	0	0	1	0	1	1
mitochondrial pyruvate transport	0	0	0	1	0	1	1
mitochondrial respiratory chain complex II assembly	0	0	0	1	0	1	1
mitochondrion degradation	0	0	0	1	0	1	1
mitotic spindle disassembly	0	0	0	1	0	2	1
monovalent inorganic cation transport	0	0	0	1	0	2	1
multi-organism process	0	0	0	1	0	3	1
multivesicular body membrane disassembly	0	0	0	1	0	1	1
ncRNA 3'-end processing	0	0	0	1	0	1	1
ncRNA catabolic process	0	0	0	1	0	1	1
ncRNA polyadenylation	0	0	0	1	0	2	1
negative regulation of Arp2/3 complex-mediated actin nucleation	0	0	0	1	0	1	1
negative regulation of DNA replication initiation	0	0	0	1	0	1	1
negative regulation of TOR signaling pathway	0	0	0	1	0	1	1
negative regulation of biological process	0	0	0	1	0	1	1
negative regulation of cAMP biosynthetic process	0	0	0	1	0	2	1
negative regulation of calcium ion-dependent exocytosis	0	0	0	1	0	1	1
negative regulation of cellular metabolic process	0	0	0	1	0	1	1
negative regulation of cellular process	0	0	0	1	0	1	1
negative regulation of conjugation with cellular fusion	0	0	0	1	0	1	1
negative regulation of endodeoxyribonuclease activity	0	0	0	1	0	1	1
negative regulation of gene expression, epigenetic	0	0	0	1	0	1	1
negative regulation of metabolic process	0	0	0	1	0	1	1
negative regulation of nucleobase, nucleoside, nucleotide and nucleic acid metabolic process	0	0	0	1	0	1	1
negative regulation of phosphorylation	0	0	0	1	0	2	1
negative regulation of proteasomal ubiquitin-dependent protein catabolic process	0	0	0	1	0	1	1
negative regulation of protein catabolic process	0	0	0	1	0	1	1
negative regulation of transcription factor import into nucleus	0	0	0	1	0	1	1
negative regulation of transcription from RNA polymerase II promoter in response to iron	0	0	0	1	0	2	1
negative regulation of translational elongation	0	0	0	1	0	1	1
nicotinamide metabolic process	0	0	0	1	0	1	1
nuclear import	0	0	0	1	0	2	1
nuclear mRNA 5'-splice site recognition	0	0	0	1	0	1	1
nuclear migration	0	0	0	1	0	4	1
nuclear-transcribed mRNA catabolic process	0	0	0	1	0	2	1
nuclear-transcribed mRNA catabolic process, endonucleolytic cleavage-dependent decay	0	0	0	1	0	1	1
nuclear-transcribed mRNA catabolic process, exonucleolytic	0	0	0	1	0	1	1
nucleosome disassembly	0	0	0	1	0	1	1
nucleotide-excision repair, DNA incision, 5'-to lesion	0	0	0	1	0	2	1
outer mitochondrial membrane organization and biogenesis	0	0	0	1	0	1	1
oxidative photosynthetic carbon pathway	0	0	0	1	0	1	1
para-aminobenzoic acid metabolic process	0	0	0	1	0	1	1
peptidyl-lysine methylation	0	0	0	1	0	1	1
peptidyl-serine phosphorylation	0	0	0	1	0	2	1
peroxisomal transport	0	0	0	1	0	1	1
phosphatidylserine catabolic process	0	0	0	1	0	1	1
phosphoinositide metabolic process	0	0	0	1	0	1	1
phosphoinositide-mediated signaling	0	0	0	1	0	3	1
phospholipid dephosphorylation	0	0	0	1	0	1	1
polyamine biosynthetic process	0	0	0	1	0	1	1
polyphosphate catabolic process	0	0	0	1	0	1	1
polysaccharide biosynthetic process	0	0	0	1	0	1	1
positive regulation of DNA replication	0	0	0	1	0	2	1
positive regulation of RNA elongation	0	0	0	1	0	3	1
positive regulation of Ras GTPase activity	0	0	0	1	0	2	1
positive regulation of catalytic activity	0	0	0	1	0	3	1
positive regulation of macroautophagy	0	0	0	1	0	1	1
positive regulation of nuclear-transcribed mRNA poly(A) tail shortening	0	0	0	1	0	1	1
positive regulation of protein import into nucleus	0	0	0	1	0	1	1
positive regulation of protein kinase activity	0	0	0	1	0	1	1
positive regulation of protein oligomerization	0	0	0	1	0	1	1
positive regulation of ubiquitin-protein ligase activity	0	0	0	1	0	1	1
posttranslational protein targeting to membrane	0	0	0	1	0	1	1
protection from non-homologous end joining at telomere	0	0	0	1	0	1	1
protein amino acid acylation	0	0	0	1	0	1	1
protein amino acid autophosphorylation	0	0	0	1	0	1	1
protein amino acid biotinylation	0	0	0	1	0	1	1
protein amino acid lipidation	0	0	0	1	0	1	1
protein amino acid phosphorylation	0.0175439	0.114035	0.315789	0.552632	51	114	1
protein arginylation	0	0	0	1	0	1	1
protein exit from endoplasmic reticulum	0	0	0	1	0	1	1
protein import	0	0	0	1	0	3	1
protein import into peroxisome membrane	0	0	0	1	0	2	1
protein lipoylation	0	0	0	1	0	1	1
protein localization at cell surface	0	0	0	1	0	1	1
protein splicing	0	0	0	1	0	2	1
protein transport	0.0140449	0.0814607	0.286517	0.617978	136	356	1
protein ubiquitination	0	0.075	0.25	0.675	13	40	1
proteolysis	0.0333333	0.16	0.333333	0.473333	79	150	1
purine nucleotide metabolic process	0	0	0	1	0	1	1
putrescine biosynthetic process	0	0	0	1	0	1	1
pyrimidine ribonucleoside biosynthetic process	0	0	0	1	0	1	1
rRNA metabolic process	0.0380623	0.0968858	0.3391	0.525952	137	289	1
rRNA transcription	0	0	0	1	0	3	1
re-entry into mitotic cell cycle	0	0	0	1	0	1	1
receptor-mediated endocytosis	0	0	0	1	0	4	1
regulation of ARF GTPase activity	0	0	0	1	0	5	1
regulation of ARF protein signal transduction	0	0	0	1	0	4	1
regulation of DNA recombination	0	0	0	1	0	1	1
regulation of DNA repair	0	0	0	1	0	1	1
regulation of DNA replication during S phase	0	0	0	1	0	2	1
regulation of RNA metabolic process	0	0	0	1	0	1	1
regulation of adenylate cyclase activity	0	0	0	1	0	1	1
regulation of amino acid metabolic process	0	0	0	1	0	1	1
regulation of catalytic activity	0	0	0	1	0	3	1
regulation of cell budding	0	0	0	1	0	1	1
regulation of conjugation	0	0	0	1	0	1	1
regulation of conjugation with cellular fusion	0	0	0	1	0	1	1
regulation of glucose import	0	0	0	1	0	1	1
regulation of glycogen catabolic process	0	0	0	1	0	1	1
regulation of histone acetylation	0	0	0	1	0	1	1
regulation of initiation of mating projection growth	0	0	0	1	0	4	1
regulation of intracellular lipid transport	0	0	0	1	0	1	1
regulation of phosphoprotein phosphatase activity	0	0	0	1	0	3	1
regulation of sporulation	0	0	0	1	0	2	1
regulation of transcription	0.0333333	0.116667	0.316667	0.533333	28	60	1
regulation of transcription during S-phase of mitotic cell cycle	0	0	0	1	0	1	1
regulation of transcription from RNA polymerase II promoter	0.0128205	0.128205	0.320513	0.538462	36	78	1
regulation of transcription, DNA-dependent	0.00888889	0.0888889	0.297778	0.604444	178	450	1
regulation of translation	0.0558511	0.109043	0.305851	0.529255	177	376	1
regulation of translational initiation in response to stress	0	0	0	1	0	1	1
regulation of translational termination	0	0	0	1	0	3	1
reproductive cellular process	0	0	0	1	0	4	1
response to DNA damage stimulus	0	0.0529101	0.312169	0.634921	69	189	1
response to UV-B	0	0	0	1	0	1	1
response to UV-C	0	0	0	1	0	1	1
response to aluminum ion	0	0	0	1	0	1	1
response to hydroperoxide	0	0	0	1	0	1	1
response to misfolded protein	0	0	0	1	0	1	1
response to osmotic stress	0.0212766	0.12766	0.276596	0.574468	20	47	1
retrograde protein transport, ER to cytosol	0	0	0	1	0	2	1
ribosome biogenesis	0.0402685	0.137584	0.377517	0.444631	331	596	1
secretory granule organization and biogenesis	0	0	0	1	0	1	1
sequestering of actin monomers	0	0	0	1	0	1	1
seryl-tRNA aminoacylation	0	0	0	1	0	2	1
short-chain fatty acid metabolic process	0	0	0	1	0	2	1
signal transduction during conjugation with cellular fusion	0	0	0	1	0	1	1
small GTPase mediated signal transduction	0	0.116667	0.25	0.633333	22	60	1
small-subunit processome assembly	0	0	0	1	0	1	1
snRNA catabolic process	0	0	0	1	0	3	1
snRNA transport	0	0	0	1	0	1	1
snoRNA catabolic process	0	0	0	1	0	3	1
specific transcription from RNA polymerase II promoter	0	0	0	1	0	1	1
spermidine catabolic process to deoxyhypusine, using deoxyhypusine synthase	0	0	0	1	0	1	1
sphingolipid catabolic process	0	0	0	1	0	1	1
spindle midzone assembly	0	0	0	1	0	1	1
spindle pole body duplication	0	0	0	1	0	1	1
spindle pole body organization and biogenesis	0	0	0	1	0	2	1
sporulation	0.025641	0.153846	0.333333	0.487179	40	78	1
starch catabolic process	0	0	0	1	0	1	1
strand invasion	0	0	0	1	0	1	1
tRNA 3'-trailer cleavage, endonucleolytic	0	0	0	1	0	1	1
tRNA 3'-trailer cleavage, exonucleolytic	0	0	0	1	0	2	1
tRNA 5'-leader removal	0	0	0	1	0	2	1
tRNA processing	0	0.0869565	0.347826	0.565217	30	69	1
tRNA thio-modification	0	0	0	1	0	1	1
telomeric heterochromatin formation	0	0	0	1	0	1	1
termination of RNA polymerase I transcription	0	0	0	1	0	1	1
tetracycline transport	0	0	0	1	0	2	1
thiamin pyrophosphate transport	0	0	0	1	0	1	1
transcription	0.0102881	0.0884774	0.306584	0.59465	197	486	1
transcription from RNA polymerase II promoter	0.0178571	0.0357143	0.285714	0.660714	19	56	1
transcription initiation from RNA polymerase II promoter	0	0.0444444	0.288889	0.666667	15	45	1
transcription-coupled nucleotide-excision repair	0	0.1	0	0.9	1	10	1
translation	0.0283019	0.165094	0.301887	0.504717	210	424	1
translational frameshifting	0	0	0	1	0	3	1
translational initiation	0	0.131579	0.289474	0.578947	16	38	1
transposition	0	0	0	1	0	3	1
transposition, RNA-mediated	0	0	0	1	0	2	1
trehalose transport	0	0	0	1	0	1	1
triacylglycerol catabolic process	0	0	0	1	0	2	1
triacylglycerol mobilization	0	0	0	1	0	1	1
tyrosine biosynthetic process	0	0	0	1	0	1	1
tyrosine metabolic process	0	0	0	1	0	1	1
ubiquitin-dependent protein catabolic process	0	0.0119048	0.27381	0.714286	24	84	1
ultradian rhythm	0	0	0	1	0	1	1
uracil biosynthetic process	0	0	0	1	0	1	1
uracil catabolic process	0	0	0	1	0	1	1
urea transport	0	0	0	1	0	2	1
vacuolar protein processing	0	0	0	1	0	3	1
vacuole inheritance	0	0	0.230769	0.769231	3	13	1
valine catabolic process	0	0	0	1	0	1	1
vesicle docking during exocytosis	0	0.0625	0.1875	0.75	4	16	1
vesicle fusion	0	0	0.275862	0.724138	8	29	1
vesicle targeting	0	0	0	1	0	1	1
vesicle transport along actin filament	0	0	0	1	0	2	1
vesicle-mediated transport	0.00763359	0.10687	0.251908	0.633588	48	131	1
viral procapsid maturation	0	0	0	1	0	1	1
xylulose catabolic process	0	0	0	1	0	1	1
